# Supplementary material for: Analyses of mRNA Profiling through RNA Sequencing on a SAMP8 Mouse Model in Response to Ginsenoside Rg1 and Rb1 Treatment
Source: Front Pharmacol. 2017 Feb 27;8:88. doi: 10.3389/fphar.2017.00088 (PMC5326756; doi:10.3389/fphar.2017.00088)
Supplement: Supplementary file 1 [file Table1.XLSX]

## Sheet: oligo sg
Primers used in qPCR analysis
Acession No.	Primer sequence (5`-3`)	primer direction	product size
ENSMUST00000023453	GTCGCCGCTATCCAACAAC	forward primer	75
	GTCCACAGGTCCAGGTCATC	reverse primer
ENSMUST00000087176	CACCTACCGTCCTCCTGAAG	forward primer	169
	TGACTCCTCGCCTCTCCAA	reverse primer
ENSMUST00000029515	TACAGCGGGAAGGATGGAAA	forward primer	276
	GATGACTTGGTGGTTGGATGG	reverse primer
ENSMUST00000053148	AGAGGAGACAGTGAAGCGATAG	forward primer	254
	GCAGTGAAGAGGATGAAGAAGG	reverse primer
ENSMUST00000021674	GGAATTAACCTGGTGCTGGATT	forward primer	186
	AACATTGACGCTGAAGGACTAC	reverse primer
ENSMUST00000029846	CCACACGAGTTACCAATGACAA	forward primer	74
	ACAAGGACGCACTTCACAGA	reverse primer
ENSMUST00000167323	CATCGTCTTCTTCGGCTCAC	forward primer	152
	GCTGCTCACTAAGTTCATCCA	reverse primer
ENSMUST00000025025	GGATATGCTTGACGCCTTGG	forward primer	127
	GCTGATGTCTGCCTTGTGG	reverse primer
β-Actin	GCCCATCTACGAGGGCTAT	forward primer	147
	ATGTCACGCACGATTTCC	reverse primer
