# Supplementary material for: Analyses of mRNA Profiling through RNA Sequencing on a SAMP8 Mouse Model in Response to Ginsenoside Rg1 and Rb1 Treatment
Source: Front Pharmacol. 2017 Feb 27;8:88. doi: 10.3389/fphar.2017.00088 (PMC5326756; doi:10.3389/fphar.2017.00088)
Supplement: Supplementary file 3 [file Table3.XLSX]

## Sheet: Supplementary Table S3
Significantly differentially expressed mRNA transcripts in SAMP8 and SAMP8+GRb1 mice
transcript_id	gene_id	gene_name	length	SAMP8+GRb1_FPKM	SAMP8+Vehicle_FPKM	pvalue
ENSMUST00000026432	ENSMUSG00000025370	Cdh9	3219	11.4561	9.35216	0.00555
ENSMUST00000108940	ENSMUSG00000094786	Gm14403	774	4.19818	6.26546	0.0464
ENSMUST00000047144	ENSMUSG00000036046	5031439G07Rik	6845	7.20377	8.78225	0.0356
ENSMUST00000151281	ENSMUSG00000033740	St18	3533	0.237621	0.723751	0.0005
ENSMUST00000151288	ENSMUSG00000079020	Slc45a4	7509	2.77413	3.60604	0.0148
ENSMUST00000151289	ENSMUSG00000040451	Sgms1	2488	4.47386	6.73824	0.03695
ENSMUST00000127728	ENSMUSG00000059900	Tmem40	894	1.84459	0.672233	0.02155
ENSMUST00000002298	ENSMUSG00000002228	Ppm1j	1721	0.549121	0.278587	0.00955
ENSMUST00000119429	ENSMUSG00000061816	Myl1	803	2.05917	3.00418	0.0465
ENSMUST00000206362	ENSMUSG00000074283	Zfp109	2932	1.92368	2.59908	0.0193
ENSMUST00000025924	ENSMUSG00000024970	AI846148	3183	4.78838	6.02458	0.00625
ENSMUST00000040001	ENSMUSG00000033316	Galnt9	2883	14.9257	20.3655	5e-05
ENSMUST00000118769	ENSMUSG00000056586	Zar1l	895	1.02462	0.478402	0.01
ENSMUST00000014065	ENSMUSG00000013921	Clip3	3381	23.0078	31.004	5e-05
ENSMUST00000027559	ENSMUSG00000026321	Tnfrsf11a	5027	1.73067	1.43742	0.04575
ENSMUST00000144909	ENSMUSG00000054808	Actn4	2581	2.67292	4.80469	0.00385
ENSMUST00000056129	ENSMUSG00000045903	Npas4	3277	6.12351	4.15297	5e-05
ENSMUST00000072896	ENSMUSG00000038525	Armc10	2221	15.5153	13.2587	0.0385
ENSMUST00000180239	ENSMUSG00000094595	Fsbp	4358	0.684949	0.434859	0.02165
ENSMUST00000005103	ENSMUSG00000029832	Nfe2l3	2544	3.66018	2.91094	0.01345
ENSMUST00000079414	ENSMUSG00000023072	Cep89	2610	5.08904	6.13655	0.04675
ENSMUST00000035751	ENSMUSG00000035576	L3mbtl1	2724	0.747791	1.04859	0.0454
ENSMUST00000082405	ENSMUSG00000064354	mt-Co2	684	3.21019	1.8074	0.00255
ENSMUST00000203083	ENSMUSG00000064262	Gimap8	2579	0.646017	0.983093	0.0286
ENSMUST00000168828	ENSMUSG00000000552	Zfp385a	2291	4.17877	5.48263	0.00245
ENSMUST00000030676	ENSMUSG00000001985	Grik3	8973	9.2964	10.9495	0.01615
ENSMUST00000041865	ENSMUSG00000034738	Nostrin	1808	2.60432	3.65059	0.0018
ENSMUST00000029639	ENSMUSG00000028007	Snx7	2021	8.50734	6.66929	0.0246
ENSMUST00000036825	ENSMUSG00000034891	Sncb	1351	61.6986	71.0955	0.0428
ENSMUST00000114694	ENSMUSG00000022708	Zbtb20	26901	2.62808	3.29662	0.0015
ENSMUST00000169256	ENSMUSG00000063455	D630045J12Rik	10968	3.57281	5.08187	0.0349
ENSMUST00000075299	ENSMUSG00000033871	Ppargc1b	3656	1.94913	2.37572	0.04265
ENSMUST00000029632	ENSMUSG00000028003	Lrat	5351	0.651856	0.878417	0.0103
ENSMUST00000134777	ENSMUSG00000031860	Pbx4	931	1.74209	0.945474	0.0313
ENSMUST00000090559	ENSMUSG00000068742	Cry2	3976	24.2302	28.4763	0.0177
ENSMUST00000161653	ENSMUSG00000022311	Csmd3	9120	2.0179	1.18439	0.02505
ENSMUST00000113028	ENSMUSG00000045414	1190002N15Rik	3950	19.8798	16.9808	0.0195
ENSMUST00000052185	ENSMUSG00000050796	B3galt6	3184	5.59366	4.55168	0.011
ENSMUST00000035121	ENSMUSG00000032531	Amotl2	4328	3.96675	3.11995	0.01695
ENSMUST00000061828	ENSMUSG00000045246	Kcng4	3806	0.94852	1.27115	0.0088
ENSMUST00000107796	ENSMUSG00000045973	Slc25a51	4433	7.97715	17.2544	0.00725
ENSMUST00000185665	ENSMUSG00000021219	Rgs6	2201	0.613956	1.72819	0.014
ENSMUST00000031378	ENSMUSG00000029428	Stx2	2939	2.07684	2.99621	0.00625
ENSMUST00000110066	ENSMUSG00000047415	Gpr68	3223	1.73928	3.25502	5e-05
ENSMUST00000006105	ENSMUSG00000005951	Shpk	2808	1.63056	1.16351	0.00395
ENSMUST00000078547	ENSMUSG00000061536	Sec22c	5656	2.15649	2.96962	0.0007
ENSMUST00000187485	ENSMUSG00000034730	Adgrb1	5621	2.05104	3.58199	0.03155
ENSMUST00000106027	ENSMUSG00000038611	Phrf1	5248	4.99603	6.25313	0.011
ENSMUST00000050125	ENSMUSG00000051339	2900026A02Rik	5876	4.40931	5.12729	0.04095
ENSMUST00000109468	ENSMUSG00000070544	Top1	3856	25.6244	29.7745	0.0283
ENSMUST00000012440	ENSMUSG00000012296	Tjap1	2465	0.527726	1.03414	0.0313
ENSMUST00000199537	ENSMUSG00000029420	Rimbp2	6966	3.21883	4.21081	0.0453
ENSMUST00000025075	ENSMUSG00000024232	Bambi	5040	1.0694	0.845102	0.0301
ENSMUST00000187531	ENSMUSG00000037572	Wdhd1	4284	2.20376	1.79923	0.0426
ENSMUST00000170036	ENSMUSG00000003382	Etv3	5127	3.55846	4.61752	0.04225
ENSMUST00000146628	ENSMUSG00000022472	Desi1	2854	1.21872	2.74402	0.0383
ENSMUST00000148545	ENSMUSG00000023992	Trem2	526	4.96337	1.40402	0.0167
ENSMUST00000070607	ENSMUSG00000038047	Haus6	6158	2.58712	2.06215	0.0109
ENSMUST00000025109	ENSMUSG00000024260	Sap130	4015	2.80458	3.59042	0.0175
ENSMUST00000017839	ENSMUSG00000020707	Rnf135	1984	1.93573	1.46747	0.02465
ENSMUST00000107027	ENSMUSG00000055805	Fmnl1	3693	2.54886	3.91296	0.0407
ENSMUST00000143592	ENSMUSG00000022441	Efcab6	2850	0.162649	0.478161	0.049
ENSMUST00000023779	ENSMUSG00000023034	Nr4a1	2474	27.1111	17.55	5e-05
ENSMUST00000023776	ENSMUSG00000023032	Slc4a8	11790	6.10379	7.39304	0.01045
ENSMUST00000004326	ENSMUSG00000031398	Plxna3	6943	2.44188	3.18336	0.0013
ENSMUST00000091358	ENSMUSG00000028560	Usp1	3527	6.88995	5.2794	0.0468
ENSMUST00000020399	ENSMUSG00000020183	Cpm	5195	1.68824	2.07395	0.028
ENSMUST00000113422	ENSMUSG00000034551	Hdx	9534	0.812768	0.28323	0.01265
ENSMUST00000124584	ENSMUSG00000000794	Kcnn3	8314	2.52829	2.99056	0.04625
ENSMUST00000045035	ENSMUSG00000040564	Apoc1	427	4.89908	8.74598	0.00185
ENSMUST00000014642	ENSMUSG00000014498	Ankrd52	6620	3.76966	4.81772	0.0276
ENSMUST00000033495	ENSMUSG00000031155	Pim2	2045	8.05028	9.76749	0.01735
ENSMUST00000080418	ENSMUSG00000024589	Nedd4l	8212	10.9593	13.2531	0.01875
ENSMUST00000089184	ENSMUSG00000042529	Kcnj12	2291	4.60961	5.57443	0.0307
ENSMUST00000055576	ENSMUSG00000030513	Pcsk6	4405	0.959508	2.01922	0.0024
ENSMUST00000106739	ENSMUSG00000031026	Trim66	9250	3.82329	4.45255	0.0492
ENSMUST00000134404	ENSMUSG00000029478	Ncor2	3589	0.258959	1.06999	0.01095
ENSMUST00000063694	ENSMUSG00000052040	Klf13	6396	19.3715	22.0746	0.04915
ENSMUST00000152247	ENSMUSG00000039477	Tnrc18	9342	2.6461	4.01292	5e-05
ENSMUST00000054477	ENSMUSG00000047423	AI837181	1529	2.88755	1.43828	0.0307
ENSMUST00000071562	ENSMUSG00000038268	Ovca2	2670	10.3424	8.07173	0.01365
ENSMUST00000183471	ENSMUSG00000055675	Kbtbd11	5696	3.4092	5.78972	0.00445
ENSMUST00000068593	ENSMUSG00000055172	C1ra	2981	0.870655	1.21018	0.0097
ENSMUST00000040506	ENSMUSG00000036501	Fam13b	3343	21.6552	25.5844	0.01385
ENSMUST00000003318	ENSMUSG00000003233	Dvl3	2498	2.88206	3.75568	0.0197
ENSMUST00000012612	ENSMUSG00000041164	Zmiz2	4199	3.92039	5.51638	0.0397
ENSMUST00000043415	ENSMUSG00000039179	Tekt5	1803	0.774057	0.485101	0.0395
ENSMUST00000026156	ENSMUSG00000025158	Rfng	2118	5.09009	6.35783	0.0348
ENSMUST00000098937	ENSMUSG00000066839	Ecsit	1673	4.15374	6.21427	0.0478
ENSMUST00000109567	ENSMUSG00000061689	Dlgap4	4840	11.3147	13.5673	0.03845
ENSMUST00000033152	ENSMUSG00000030865	Chp2	1456	0.963214	0.644466	0.0337
ENSMUST00000057652	ENSMUSG00000058402	Zfp420	2744	0.786721	2.04945	0.0083
ENSMUST00000164843	ENSMUSG00000024942	Capn1	3048	4.52209	3.56049	0.0196
ENSMUST00000020974	ENSMUSG00000020644	Id2	1270	75.5362	64.5401	0.0219
ENSMUST00000077257	ENSMUSG00000015846	Rxra	4905	6.26186	7.39056	0.04195
ENSMUST00000066610	ENSMUSG00000048458	Fam212b	4701	19.1445	22.6249	0.02175
ENSMUST00000032931	ENSMUSG00000030691	Fchsd2	4405	4.8648	6.95299	0.0028
ENSMUST00000172020	ENSMUSG00000039201	Tbc1d25	2441	0.0231495	0.711057	0.0314
ENSMUST00000100359	ENSMUSG00000075502	Kbtbd6	2982	0.558367	0.386797	0.0311
ENSMUST00000161546	ENSMUSG00000047013	Fbxo41	6357	10.6868	13.7206	0.0088
ENSMUST00000047275	ENSMUSG00000040605	Bace2	3736	1.12022	0.87825	0.0407
ENSMUST00000113756	ENSMUSG00000026790	Odf2	3826	3.24818	4.55288	0.038
ENSMUST00000114379	ENSMUSG00000031387	Renbp	1318	0.556698	0.20051	0.04665
ENSMUST00000084615	ENSMUSG00000066189	Cacng3	2777	13.9656	16.666	0.02305
ENSMUST00000098272	ENSMUSG00000074001	Klhl40	2455	3.33257	2.70115	0.0278
ENSMUST00000168871	ENSMUSG00000045034	Ankrd34b	3397	1.06147	0.572366	0.0308
ENSMUST00000030033	ENSMUSG00000028348	Murc	2054	0.341531	0.546002	0.02335
ENSMUST00000101151	ENSMUSG00000034312	Iqsec1	6490	18.4604	21.8156	0.03605
ENSMUST00000094452	ENSMUSG00000063430	Wscd2	4302	8.69852	10.0697	0.04915
ENSMUST00000045008	ENSMUSG00000033634	Cml2	3301	1.01739	1.45315	0.00335
ENSMUST00000031984	ENSMUSG00000029920	Smarcad1	5168	6.85003	8.35852	0.04035
ENSMUST00000176663	ENSMUSG00000037112	Sik2	4107	4.85364	6.9218	0.0066
ENSMUST00000029850	ENSMUSG00000028199	Cryz	2507	0.200469	5.43765	0.0012
ENSMUST00000089622	ENSMUSG00000034832	Tet3	10904	3.35901	4.22722	0.00355
ENSMUST00000064391	ENSMUSG00000052560	Cpne8	3366	5.26387	4.41192	0.04195
ENSMUST00000179505	ENSMUSG00000095041	PISD	2373	32.4033	39.8585	0.04675
ENSMUST00000064395	ENSMUSG00000052512	Nav2	11317	1.26144	1.61204	0.0333
ENSMUST00000113297	ENSMUSG00000031255	Sytl4	3306	0.546731	0.958557	0.0048
ENSMUST00000112669	ENSMUSG00000033111	3830406C13Rik	2477	1.99379	0.944086	0.00485
ENSMUST00000069837	ENSMUSG00000056427	Slit3	5228	5.33228	6.33726	0.0207
ENSMUST00000034723	ENSMUSG00000013584	Aldh1a2	2264	5.05348	4.08803	0.01825
ENSMUST00000080936	ENSMUSG00000012114	Med15	3263	4.6469	6.10626	0.0312
ENSMUST00000080934	ENSMUSG00000028289	Epha7	2880	20.4828	15.5933	0.04845
ENSMUST00000027878	ENSMUSG00000026586	Prrx1	4952	0.654715	1.0556	0.00785
ENSMUST00000115390	ENSMUSG00000072082	Ccnf	3099	1.57936	1.99032	0.02495
ENSMUST00000023829	ENSMUSG00000023067	Cdkn1a	1910	1.48013	2.52929	5e-05
ENSMUST00000057151	ENSMUSG00000043061	Tmem18	2952	15.6737	13.2884	0.022
ENSMUST00000100816	ENSMUSG00000018076	Med13l	9296	10.66	12.5214	0.02895
ENSMUST00000035430	ENSMUSG00000026709	Dars2	3619	0.602474	0.075479	0.04295
ENSMUST00000027706	ENSMUSG00000026443	Lrrn2	3428	10.869	13.174	0.0076
ENSMUST00000091146	ENSMUSG00000039844	Rapgef1	6212	3.30454	2.246	0.0488
ENSMUST00000109509	ENSMUSG00000004018	Fancl	1187	2.8959	4.55156	0.03105
ENSMUST00000005711	ENSMUSG00000033916	Chmp2a	927	111.204	95.6442	0.02735
ENSMUST00000170382	ENSMUSG00000091625	Lsm5	494	24.7798	17.5614	0.0011
ENSMUST00000094693	ENSMUSG00000021134	Srsf5	1527	87.5221	62.6785	0.02075
ENSMUST00000204542	ENSMUSG00000049107	Ntf3	1343	1.62222	0.962293	0.0028
ENSMUST00000020322	ENSMUSG00000020121	Srgap1	7711	1.28096	1.68343	0.00345
ENSMUST00000066774	ENSMUSG00000054000	Tusc1	1374	4.91228	3.59456	0.00415
ENSMUST00000137868	ENSMUSG00000026207	Speg	9885	3.43299	4.36336	0.0246
ENSMUST00000043896	ENSMUSG00000038872	Zfhx3	16433	0.492634	0.792094	5e-05
ENSMUST00000108299	ENSMUSG00000049225	Pdp1	2588	13.4051	20.7415	0.0372
ENSMUST00000115094	ENSMUSG00000025860	Xiap	6542	14.5618	17.5148	0.04095
ENSMUST00000102518	ENSMUSG00000057530	Ece1	4816	6.9036	8.32631	0.0101
ENSMUST00000105365	ENSMUSG00000045193	Cirbp	1321	56.5758	42.6346	0.0001
ENSMUST00000205318	ENSMUSG00000038886	Man2a2	4610	3.34186	0.981941	0.04975
ENSMUST00000100171	ENSMUSG00000026864	Hspa5	2613	138.853	194.311	5e-05
ENSMUST00000111317	ENSMUSG00000040506	Ambra1	4929	2.18556	3.20093	0.02515
ENSMUST00000102514	ENSMUSG00000045287	Rtn4rl1	3525	9.09957	11.2574	0.0036
ENSMUST00000165335	ENSMUSG00000029064	Gnb1	3143	21.1963	11.4477	0.01885
ENSMUST00000054096	ENSMUSG00000037306	Man1c1	4715	4.85945	6.61222	0.0026
ENSMUST00000044551	ENSMUSG00000009828	Ick	6560	2.20561	2.66317	0.0351
ENSMUST00000020982	ENSMUSG00000020653	Klf11	3974	3.35697	2.33424	5e-05
ENSMUST00000075317	ENSMUSG00000022197	Pdzd2	10756	4.46935	5.6964	0.0017
ENSMUST00000128187	ENSMUSG00000029328	Hnrnpdl	2752	42.7006	31.3629	0.00435
ENSMUST00000045329	ENSMUSG00000037339	Fam53a	2346	0.863982	1.66606	0.03915
ENSMUST00000056732	ENSMUSG00000048222	Mfap1b	3362	5.34026	4.0841	0.00075
ENSMUST00000090558	ENSMUSG00000068740	Celsr2	10598	15.6858	19.5236	0.00055
ENSMUST00000001562	ENSMUSG00000001521	Tulp3	3374	1.29107	1.67381	0.02895
ENSMUST00000034316	ENSMUSG00000031853	BC021891	5692	0.940472	0.64962	0.0014
ENSMUST00000124566	ENSMUSG00000030872	Gga2	4251	2.60626	3.51031	0.0498
ENSMUST00000117282	ENSMUSG00000038406	Scaf1	4209	6.50084	8.29565	0.0096
ENSMUST00000117280	ENSMUSG00000028312	Smc2	5328	0.729962	1.37557	0.0495
ENSMUST00000030731	ENSMUSG00000028899	Taf12	3787	3.55945	4.24563	0.04545
ENSMUST00000153941	ENSMUSG00000044712	Slc38a6	3927	39.0349	47.7476	0.0022
ENSMUST00000095328	ENSMUSG00000079057	Cyp4v3	3806	2.56485	2.12208	0.04425
ENSMUST00000133213	ENSMUSG00000034275	Igsf9b	4237	6.45325	8.00493	0.0079
ENSMUST00000115848	ENSMUSG00000059898	Dsc3	5305	0.443402	0.33336	0.0499
ENSMUST00000046212	ENSMUSG00000032902	Slc16a1	4426	20.2461	16.7394	0.00505
ENSMUST00000142664	ENSMUSG00000029470	P2rx4	1111	0.124025	0.815915	0.04555
ENSMUST00000186889	ENSMUSG00000051331	Cacna1c	13162	2.90545	3.88093	0.0116
ENSMUST00000019290	ENSMUSG00000019146	Cacng2	5510	6.01743	7.10915	0.0327
ENSMUST00000115616	ENSMUSG00000031167	Rbm3	1225	31.4795	22.9737	0.03095
ENSMUST00000154149	ENSMUSG00000038456	Dennd2a	1787	0.216384	0.701054	0.04895
ENSMUST00000010597	ENSMUSG00000010453	Kansl3	4663	10.5937	12.4783	0.04665
ENSMUST00000061169	ENSMUSG00000047658	Gal3st3	2421	5.04384	6.16062	0.0172
ENSMUST00000034868	ENSMUSG00000026034	Clk1	1796	44.3856	28.678	0.0479
ENSMUST00000110710	ENSMUSG00000079109	Pms2	2116	1.75461	0.626741	0.00945
ENSMUST00000205497	ENSMUSG00000030733	Sh2b1	2854	4.10155	5.84567	0.00265
ENSMUST00000027422	ENSMUSG00000026220	Slc16a14	3207	1.85967	2.26925	0.04375
ENSMUST00000078886	ENSMUSG00000040761	Spen	12082	2.53829	3.47417	0.00655
ENSMUST00000137496	ENSMUSG00000048280	Zfp738	4463	6.51869	5.52745	0.03745
ENSMUST00000146267	ENSMUSG00000059149	Mfsd4	3161	0.938355	2.26667	0.04685
ENSMUST00000020024	ENSMUSG00000019874	Fabp7	804	83.9144	67.6485	0.003
ENSMUST00000027290	ENSMUSG00000026116	Tmem131	6546	5.09346	7.15137	0.00165
ENSMUST00000021512	ENSMUSG00000021094	Dhrs7	1301	19.8778	16.6582	0.02435
ENSMUST00000051377	ENSMUSG00000043671	Dpy19l3	8006	6.66439	7.71211	0.0362
ENSMUST00000046977	ENSMUSG00000039167	Adgrl4	4106	3.884	4.59568	0.04125
ENSMUST00000100721	ENSMUSG00000050666	Vstm4	2288	0.000135291	0.474977	0.0491
ENSMUST00000076615	ENSMUSG00000003575	Crtc1	5683	6.77263	8.58025	0.0023
ENSMUST00000105466	ENSMUSG00000019916	P4ha1	2918	14.3903	18.8861	0.0153
ENSMUST00000170002	ENSMUSG00000021111	Papola	2605	3.86762	6.29075	0.04175
ENSMUST00000117452	ENSMUSG00000053550	Shisa7	5211	5.30406	7.36292	0.00035
ENSMUST00000028771	ENSMUSG00000027306	Nusap1	3526	0.916441	0.641203	0.0326
ENSMUST00000079282	ENSMUSG00000031024	St5	4255	0.568315	1.02465	0.00025
ENSMUST00000151224	ENSMUSG00000009216	Fam163b	2959	7.3808	9.44443	0.0015
ENSMUST00000051209	ENSMUSG00000002265	Peg3	8694	53.8277	61.9721	0.0351
ENSMUST00000041627	ENSMUSG00000041592	Sdk2	11287	2.15545	2.79331	0.0016
ENSMUST00000106107	ENSMUSG00000025170	Rab40b	1861	22.9099	19.4316	0.0225
ENSMUST00000097079	ENSMUSG00000072294	Klf12	1856	5.55719	6.79675	0.0198
ENSMUST00000023572	ENSMUSG00000022865	Cxadr	5734	9.56541	7.93012	0.00815
ENSMUST00000076951	ENSMUSG00000061654	Spry3	4349	3.08863	3.6533	0.03865
ENSMUST00000047179	ENSMUSG00000041130	Zfp598	3286	4.64544	5.50135	0.036
ENSMUST00000059320	ENSMUSG00000083695	Rnf138rt1	1191	0.310583	0.828186	0.00275
ENSMUST00000131520	ENSMUSG00000038827	Fam206a	4360	0.475998	0.820166	0.0278
ENSMUST00000166117	ENSMUSG00000051235	Gen1	3283	0.403287	0.556561	0.04955
ENSMUST00000049583	ENSMUSG00000060862	Zbtb40	7192	1.46255	2.17772	5e-05
ENSMUST00000048112	ENSMUSG00000042216	Sgsm1	5161	16.2787	19.8674	0.0038
ENSMUST00000038431	ENSMUSG00000038967	Pdk2	2246	10.0403	11.9481	0.0233
ENSMUST00000109221	ENSMUSG00000017929	B4galt5	4210	9.71249	12.5067	0.00055
ENSMUST00000111286	ENSMUSG00000006411	Pvrl4	3201	1.96123	1.17133	0.0001
ENSMUST00000045173	ENSMUSG00000035493	Tgfbi	2678	1.10442	1.45496	0.0266
ENSMUST00000040531	ENSMUSG00000030602	Pak4	4349	3.99633	5.04489	0.0426
ENSMUST00000197021	ENSMUSG00000055204	Ankrd17	8067	7.05097	9.95889	0.00425
ENSMUST00000166004	ENSMUSG00000031833	Mast3	5334	16.2332	20.4859	0.0004
ENSMUST00000033169	ENSMUSG00000030878	Cdr2	2525	5.75556	6.92219	0.02675
ENSMUST00000078084	ENSMUSG00000037266	Rsrp1	1749	36.819	15.957	0.00385
ENSMUST00000046071	ENSMUSG00000042115	Klhdc8a	4269	5.61998	4.64161	0.01405
ENSMUST00000043517	ENSMUSG00000040511	Pvr	2905	2.39113	1.78891	0.01165
ENSMUST00000042452	ENSMUSG00000032869	Psmf1	3809	4.88853	3.69839	0.0075
ENSMUST00000206720	ENSMUSG00000034342	Cbl	11372	4.59058	6.63121	5e-05
ENSMUST00000189738	ENSMUSG00000064302	Clasp1	5373	3.39453	5.06386	0.02535
ENSMUST00000022337	ENSMUSG00000021803	Cdhr1	4303	2.38454	1.87147	0.00695
ENSMUST00000052380	ENSMUSG00000050957	Insl6	708	1.042	0.548155	0.04325
ENSMUST00000033427	ENSMUSG00000031101	Sash3	2677	0.70862	1.00097	0.01655
ENSMUST00000033581	ENSMUSG00000031230	Fgf16	1645	0.422135	0.207223	0.0173
ENSMUST00000022707	ENSMUSG00000022112	Gpc5	1719	2.88435	5.07787	0.04125
ENSMUST00000115318	ENSMUSG00000043079	Synpo	4479	19.8908	24.3548	0.0215
ENSMUST00000099084	ENSMUSG00000039671	Zmynd8	5232	6.99717	8.92575	0.0207
ENSMUST00000112568	ENSMUSG00000035168	Tanc1	7422	3.19178	3.91749	0.03615
ENSMUST00000023722	ENSMUSG00000022987	Zfp641	4212	2.56345	1.94196	0.0233
ENSMUST00000069000	ENSMUSG00000032392	Parp16	2483	0.95905	0.615757	0.0049
ENSMUST00000160424	ENSMUSG00000022416	Cacna1i	9781	7.73625	9.76214	0.00065
ENSMUST00000044954	ENSMUSG00000037434	Slc30a1	5244	15.9335	12.8175	0.0015
ENSMUST00000168578	ENSMUSG00000030431	Tmem238	1375	1.28714	0.868042	0.0234
ENSMUST00000067925	ENSMUSG00000054717	Hmgb2	2692	1.30765	1.00867	0.0379
ENSMUST00000053986	ENSMUSG00000051067	Lingo3	3433	8.57352	10.4639	0.0078
ENSMUST00000111050	ENSMUSG00000048482	Bdnf	3965	2.68343	3.66946	0.0405
ENSMUST00000124310	ENSMUSG00000032556	Bfsp2	1666	2.06053	3.40249	0.00845
ENSMUST00000137345	ENSMUSG00000037772	Mrpl23	531	2.91633	10.1458	0.01795
ENSMUST00000110042	ENSMUSG00000051107	Gm15440	1231	4.62534	7.03848	5e-05
ENSMUST00000168120	ENSMUSG00000072949	Acot1	1559	6.49169	5.27542	0.0252
ENSMUST00000163139	ENSMUSG00000030084	Plxna1	9034	6.3394	7.87736	0.00375
ENSMUST00000186475	ENSMUSG00000099689	Zfp383	2614	2.82577	2.11192	0.03715
ENSMUST00000071814	ENSMUSG00000025529	Zfp711	3817	7.16602	5.84006	0.0159
ENSMUST00000031490	ENSMUSG00000029512	Ulk1	5213	6.12415	7.42034	0.00885
ENSMUST00000046807	ENSMUSG00000037762	Slc16a9	3756	0.703848	0.436881	0.01645
ENSMUST00000050709	ENSMUSG00000044716	Dok7	2498	0.25699	0.659686	0.02235
ENSMUST00000180376	ENSMUSG00000037210	Fam193a	5536	4.82	5.85032	0.049
ENSMUST00000039827	ENSMUSG00000037138	Aff3	6010	0.966657	1.87971	0.0132
ENSMUST00000105911	ENSMUSG00000049649	Gpr3	2518	1.42299	1.89287	0.0219
ENSMUST00000194727	ENSMUSG00000057335	Cep170	6784	1.37257	2.6349	0.02605
ENSMUST00000009875	ENSMUSG00000009731	Kcnd1	5287	0.697377	0.974477	0.003
ENSMUST00000114220	ENSMUSG00000022864	D16Ertd472e	2453	2.8682	2.18613	0.0488
ENSMUST00000093852	ENSMUSG00000066687	Zbtb16	5100	9.31812	10.9031	0.02445
ENSMUST00000022145	ENSMUSG00000021643	Serf1	601	16.5162	24.6667	0.00085
ENSMUST00000036424	ENSMUSG00000032807	Alox12b	2431	0.727353	1.03265	0.01605
ENSMUST00000136278	ENSMUSG00000028641	P3h1	2750	0.240671	0.559812	0.01015
ENSMUST00000047951	ENSMUSG00000041556	Fbxo2	1288	53.1588	45.3081	0.02365
ENSMUST00000073705	ENSMUSG00000037750	Fam222b	3258	2.91785	3.76576	0.0078
ENSMUST00000022148	ENSMUSG00000021646	Mccc2	2123	12.6808	10.2817	0.0075
ENSMUST00000043108	ENSMUSG00000051278	Zgrf1	7046	0.819592	0.520302	0.0164
ENSMUST00000080882	ENSMUSG00000040907	Atp1a3	3621	201.158	238.388	0.0093
ENSMUST00000016231	ENSMUSG00000016087	Fli1	3318	2.00902	2.77848	0.001
ENSMUST00000020208	ENSMUSG00000020021	Fgd6	8044	1.0689	1.32112	0.01745
ENSMUST00000035861	ENSMUSG00000005069	Pex5	3139	4.75377	6.57043	0.0263
ENSMUST00000192045	ENSMUSG00000103034	Gm8797	490	113.457	96.1334	0.02845
ENSMUST00000027833	ENSMUSG00000026553	Copa	4351	13.9689	9.43436	0.02295
ENSMUST00000031017	ENSMUSG00000029135	Fosl2	6537	6.05218	7.72158	0.0006
ENSMUST00000114574	ENSMUSG00000024027	Glp1r	1480	0.475218	0.272214	0.03985
ENSMUST00000163030	ENSMUSG00000038384	Setd1b	8857	0.937408	1.68705	0.0056
ENSMUST00000165420	ENSMUSG00000048911	Rnf24	5833	1.35389	5.2174	0.0487
ENSMUST00000046521	ENSMUSG00000038256	Bcl9	6102	2.13529	2.87778	0.00055
ENSMUST00000023268	ENSMUSG00000022602	Arc	3055	51.006	42.4424	0.03585
ENSMUST00000033866	ENSMUSG00000031479	Vps36	3574	12.2715	10.339	0.01925
ENSMUST00000090860	ENSMUSG00000062382	Gm10116	922	1.10488	0.6417	0.0307
ENSMUST00000197449	ENSMUSG00000028106	Rprd2	3298	2.72522	1.67767	0.0339
ENSMUST00000153360	ENSMUSG00000047989	Ino80c	2498	10.8573	9.18106	0.0297
ENSMUST00000106781	ENSMUSG00000043572	Pars2	3046	1.6165	0.938319	0.0013
ENSMUST00000108278	ENSMUSG00000030598	Fbxo17	1806	0.634774	0.27076	0.006
ENSMUST00000039388	ENSMUSG00000034936	Arl4d	1382	20.3201	15.0839	0.0001
ENSMUST00000035608	ENSMUSG00000039830	Olig2	2437	4.6144	5.59943	0.0244
ENSMUST00000067556	ENSMUSG00000044906	4930503L19Rik	2291	2.35832	1.81545	0.0271
ENSMUST00000119239	ENSMUSG00000064036	Mro	1772	3.98608	2.86279	0.01445
ENSMUST00000044113	ENSMUSG00000036698	Ago2	13705	5.75789	7.74027	0.00015
ENSMUST00000072018	ENSMUSG00000063810	Alms1	9986	3.3292	3.99663	0.01535
ENSMUST00000047786	ENSMUSG00000039372	2016-03-04	4553	2.57943	3.16805	0.01425
ENSMUST00000040021	ENSMUSG00000036057	Ptpn23	5346	3.11267	3.74582	0.01885
ENSMUST00000006973	ENSMUSG00000020918	Kat2a	3043	7.33329	8.73091	0.0483
ENSMUST00000053175	ENSMUSG00000050666	Vstm4	2741	1.76261	1.21892	0.00785
ENSMUST00000133103	ENSMUSG00000032673	Prorsd1	2126	0.544267	0.854579	0.02205
ENSMUST00000084474	ENSMUSG00000049122	Frmd3	4136	0.460644	0.185334	0.0177
ENSMUST00000024107	ENSMUSG00000023336	Wfdc1	1213	4.14933	5.37808	0.0182
ENSMUST00000055221	ENSMUSG00000050138	Kcnk12	1936	4.42466	5.33561	0.0415
ENSMUST00000069097	ENSMUSG00000028842	Ago3	15595	4.41209	5.80519	5e-05
ENSMUST00000120508	ENSMUSG00000034818	Celf5	2042	2.77453	4.56712	0.0371
ENSMUST00000060427	ENSMUSG00000053560	Ier2	1522	4.52153	2.86829	0.0001
ENSMUST00000077821	ENSMUSG00000033697	Arhgap39	4494	7.37209	9.08156	0.0086
ENSMUST00000003912	ENSMUSG00000003814	Calr	2184	171.072	196.949	0.0308
ENSMUST00000079491	ENSMUSG00000058153	Sez6l	5857	7.70086	11.1802	0.0023
ENSMUST00000084207	ENSMUSG00000071176	Arhgef10	5528	4.37306	3.28917	0.0416
ENSMUST00000087675	ENSMUSG00000030225	Dera	1729	1.48607	0.910446	0.0024
ENSMUST00000069098	ENSMUSG00000055485	Soga1	7864	1.92637	2.33614	0.01615
ENSMUST00000055341	ENSMUSG00000051335	Gfod1	6654	19.4359	25.0531	0.0001
ENSMUST00000134982	ENSMUSG00000074527	Gm14296	5159	3.87012	4.65712	0.0377
ENSMUST00000119973	ENSMUSG00000035067	Xkr6	2963	1.20711	1.71576	0.01545
ENSMUST00000113102	ENSMUSG00000029413	Naaa	2414	5.7906	4.69952	0.03785
ENSMUST00000038794	ENSMUSG00000001229	Dpp9	3509	8.77726	11.099	0.0013
ENSMUST00000026548	ENSMUSG00000025475	Adgra1	4758	8.36295	9.91503	0.018
ENSMUST00000205266	ENSMUSG00000047371	Zfp768	2513	0.809142	0.352368	0.00905
ENSMUST00000165239	ENSMUSG00000005442	Cic	3500	1.35475	2.46892	0.0414
ENSMUST00000108872	ENSMUSG00000020261	Slc36a1	5264	8.92514	10.4692	0.02315
ENSMUST00000055619	ENSMUSG00000043099	Hic1	3497	0.413674	0.603613	0.015
ENSMUST00000056521	ENSMUSG00000044117	2900011O08Rik	2394	123.841	108.402	0.04015
ENSMUST00000155123	ENSMUSG00000038611	Phrf1	5271	1.02892	0.512182	0.03355
ENSMUST00000051239	ENSMUSG00000043461	Sptssb	1795	1.42944	1.93417	0.0354
ENSMUST00000091848	ENSMUSG00000045410	Akr1e1	1723	5.63072	4.32743	0.01175
ENSMUST00000056484	ENSMUSG00000051790	Nlgn2	5003	14.8949	19.4783	0.00225
ENSMUST00000156290	ENSMUSG00000033209	Ttc28	10688	0.834369	1.00914	0.03895
ENSMUST00000015456	ENSMUSG00000015312	Gadd45b	1266	11.6821	9.20962	0.0067
ENSMUST00000176509	ENSMUSG00000056459	Zbtb25	1591	0.409418	0.943284	0.01415
ENSMUST00000060043	ENSMUSG00000045962	Wnk1	10575	5.26503	6.8838	0.0141
ENSMUST00000010250	ENSMUSG00000024650	Slc22a6	4026	1.77367	1.34089	0.0059
ENSMUST00000030765	ENSMUSG00000028927	Padi2	4774	3.98497	3.29279	0.01755
ENSMUST00000034227	ENSMUSG00000031775	Pllp	1889	16.3785	13.9833	0.0378
ENSMUST00000196999	ENSMUSG00000028174	Rpe65	1863	0.877738	0.493383	0.02275
ENSMUST00000110294	ENSMUSG00000042507	Elmsan1	7156	1.48306	1.86666	0.0396
ENSMUST00000028633	ENSMUSG00000027204	Fbn1	9847	1.262	0.815873	5e-05
ENSMUST00000030165	ENSMUSG00000028453	Fancg	2771	2.09344	1.38884	0.00285
ENSMUST00000030164	ENSMUSG00000028452	Vcp	3316	76.6312	66.2889	0.0277
ENSMUST00000192069	ENSMUSG00000015829	Tnr	12202	11.2431	13.5747	0.01515
ENSMUST00000162997	ENSMUSG00000052557	Gan	13461	2.02331	2.40231	0.028
ENSMUST00000089688	ENSMUSG00000000957	Mmp14	2596	2.66867	2.07647	0.0152
ENSMUST00000025183	ENSMUSG00000024325	Ring1	2034	6.16768	5.10407	0.0455
ENSMUST00000162492	ENSMUSG00000038658	Ric1	3994	1.36868	2.45995	0.03695
ENSMUST00000060714	ENSMUSG00000050148	Ubqln2	3344	25.6916	30.6084	0.00955
ENSMUST00000109102	ENSMUSG00000031758	Cdyl2	8087	4.95577	5.85474	0.0191
ENSMUST00000034830	ENSMUSG00000032291	Crabp1	802	2.35034	3.26491	0.04045
ENSMUST00000166381	ENSMUSG00000090546	Cdr1	2313	11.0443	22.194	5e-05
ENSMUST00000034832	ENSMUSG00000032290	Ptpn9	4054	10.9314	12.5858	0.0449
ENSMUST00000025983	ENSMUSG00000025010	Ccnj	3819	2.95878	2.14566	0.0156
ENSMUST00000072837	ENSMUSG00000056493	Foxk1	7439	4.93134	6.01706	0.0043
ENSMUST00000121285	ENSMUSG00000024002	Brd4	5922	2.84573	4.3492	0.00025
ENSMUST00000206221	ENSMUSG00000030423	Pop4	892	2.73936	1.28732	0.0386
ENSMUST00000151372	ENSMUSG00000039662	Icmt	4950	2.26409	3.76642	0.022
ENSMUST00000021939	ENSMUSG00000021483	Cdk20	1826	4.3997	5.2827	0.0472
ENSMUST00000020831	ENSMUSG00000020523	Fam114a2	2557	15.0664	17.3827	0.04765
ENSMUST00000089752	ENSMUSG00000053754	Chd8	8190	5.70009	3.70081	0.00995
ENSMUST00000099376	ENSMUSG00000047731	Wbp1l	3911	2.59989	3.71297	0.0059
ENSMUST00000156025	ENSMUSG00000060568	Fam78b	2426	0.862633	1.5556	0.0444
ENSMUST00000006112	ENSMUSG00000005958	Ephb3	4185	3.34285	4.12176	0.01505
ENSMUST00000021423	ENSMUSG00000072919	Noxred1	1101	0.375406	0.808724	0.0083
ENSMUST00000101339	ENSMUSG00000079481	Nhsl2	12971	5.92869	7.11369	0.01485
ENSMUST00000022691	ENSMUSG00000022096	Hr	5487	2.46356	3.10106	0.02605
ENSMUST00000112634	ENSMUSG00000060988	Galnt13	7639	0.374104	0.943044	0.04985
ENSMUST00000014957	ENSMUSG00000014813	Stc1	3743	0.868332	1.16824	0.0119
ENSMUST00000162170	ENSMUSG00000030329	Pianp	2053	3.53707	5.48344	0.03105
ENSMUST00000087497	ENSMUSG00000024330	Col11a2	6048	1.7224	1.35668	0.041
ENSMUST00000178948	ENSMUSG00000094114	Gm21967	1648	7.04344	8.66799	0.04815
ENSMUST00000014812	ENSMUSG00000014668	Chfr	3146	1.93101	1.19496	0.0286
ENSMUST00000059372	ENSMUSG00000048911	Rnf24	5978	5.40868	2.80653	0.0111
ENSMUST00000107793	ENSMUSG00000020866	Cacna1g	8071	1.09409	1.84568	0.02835
ENSMUST00000171088	ENSMUSG00000032841	Prr5l	4296	0.503911	1.15847	0.04325
ENSMUST00000022665	ENSMUSG00000022075	Rhobtb2	5216	20.8918	24.8605	0.0095
ENSMUST00000087864	ENSMUSG00000037355	Uvssa	7326	1.58349	1.18977	0.0089
ENSMUST00000039554	ENSMUSG00000037376	Trmt6	2828	9.46783	7.69929	0.0341
ENSMUST00000094077	ENSMUSG00000018476	Kdm6b	6654	0.691042	1.06953	0.0001
ENSMUST00000121390	ENSMUSG00000034656	Cacna1a	7926	9.5907	11.2587	0.0222
ENSMUST00000071782	ENSMUSG00000059991	Nptx2	2536	11.152	12.9106	0.04805
ENSMUST00000101029	ENSMUSG00000037679	Inf2	4600	10.7764	13.6918	0.0006
ENSMUST00000093298	ENSMUSG00000045671	Spred2	2852	14.8353	18.1493	0.0114
ENSMUST00000093299	ENSMUSG00000045671	Spred2	4449	2.49094	3.71303	0.01625
ENSMUST00000020243	ENSMUSG00000020052	Ascl1	2481	1.14749	0.87952	0.0488
ENSMUST00000178312	ENSMUSG00000094472	Gm21897	1500	27.3767	32.3604	0.0216
ENSMUST00000042818	ENSMUSG00000035828	Pim3	2419	14.175	12.0075	0.0264
ENSMUST00000037907	ENSMUSG00000040296	Ddx58	3874	0.574011	0.8571	0.0323
ENSMUST00000046743	ENSMUSG00000033488	BC026585	1618	1.25092	0.477671	0.0001
ENSMUST00000046929	ENSMUSG00000063317	Usp31	10198	20.6947	23.8385	0.02965
ENSMUST00000006618	ENSMUSG00000028919	Arhgef19	3414	0.560297	0.783136	0.0219
ENSMUST00000049169	ENSMUSG00000042557	Sin3a	4845	2.6076	5.43099	0.0273
ENSMUST00000097912	ENSMUSG00000028538	St3gal3	2143	5.3657	7.20672	0.03255
ENSMUST00000048043	ENSMUSG00000041729	Coro2b	3610	10.0726	12.4812	0.0074
ENSMUST00000031868	ENSMUSG00000029843	Slc13a4	3427	4.73427	4.01328	0.04995
ENSMUST00000033642	ENSMUSG00000031285	Dcx	9074	4.6324	3.8236	0.0144
ENSMUST00000171691	ENSMUSG00000043557	Mdga1	8339	1.37244	1.6949	0.0159
ENSMUST00000074989	ENSMUSG00000063382	Bcl9l	5304	1.3297	1.91113	0.00015
ENSMUST00000036578	ENSMUSG00000040007	Bahd1	4594	6.7305	7.77174	0.0475
ENSMUST00000054815	ENSMUSG00000021285	Ppp1r13b	4333	12.362	14.517	0.01945
ENSMUST00000041297	ENSMUSG00000034333	Zbed4	5425	2.81508	2.32517	0.01995
ENSMUST00000058997	ENSMUSG00000044646	Zbtb7c	4569	0.913676	1.27588	0.0046
ENSMUST00000043650	ENSMUSG00000041930	Fam222a	2930	0.464314	0.679615	0.02895
ENSMUST00000097981	ENSMUSG00000073802	Cdkn2b	1393	0.535617	0.293185	0.0259
ENSMUST00000045291	ENSMUSG00000038056	Kmt2c	14967	3.60934	4.66601	0.0191
ENSMUST00000165859	ENSMUSG00000043015	Tmem194b	3396	0.744255	0.124953	0.03545
ENSMUST00000057645	ENSMUSG00000036357	Gpr101	5410	2.74431	3.26909	0.0329
ENSMUST00000024832	ENSMUSG00000024033	Rsph1	1164	2.23472	1.5924	0.0256
ENSMUST00000023610	ENSMUSG00000022893	Adamts1	4884	4.07642	2.91235	0.00015
ENSMUST00000059155	ENSMUSG00000045294	Insig1	2697	42.6328	32.769	0.0001
ENSMUST00000110870	ENSMUSG00000005102	Eif2ak4	5116	0.252852	0.610722	0.01895
ENSMUST00000180430	ENSMUSG00000061578	Ksr2	13125	4.89628	6.01865	0.00385
ENSMUST00000059983	ENSMUSG00000050732	Vamp8	820	9.6915	12.5674	0.00885
ENSMUST00000156638	ENSMUSG00000031090	Nadsyn1	2142	0.375631	0.645151	0.04925
ENSMUST00000078752	ENSMUSG00000060227	Casc4	4215	23.9721	19.7742	0.0353
ENSMUST00000115195	ENSMUSG00000029014	Dnajc2	1994	2.63057	1.03815	0.01505
ENSMUST00000021204	ENSMUSG00000020844	Nxn	2755	3.62156	4.34751	0.03395
ENSMUST00000111704	ENSMUSG00000030259	Rassf8	5446	2.52019	3.20405	0.01265
ENSMUST00000019199	ENSMUSG00000019055	Plod1	3243	3.56227	4.2596	0.03805
ENSMUST00000021209	ENSMUSG00000020848	Doc2b	4361	3.98045	5.04424	0.00305
ENSMUST00000094463	ENSMUSG00000070576	Mn1	6860	8.18481	9.63343	0.01985
ENSMUST00000028683	ENSMUSG00000027248	Pdia3	2770	41.7144	50.8954	0.0023
ENSMUST00000147545	ENSMUSG00000048701	Ccdc6	5511	9.84596	11.7826	0.0104
ENSMUST00000105915	ENSMUSG00000037692	Ahdc1	6341	0.834643	1.68513	0.02635
ENSMUST00000029865	ENSMUSG00000028211	Trp53inp1	5404	4.59246	3.66311	0.0163
ENSMUST00000053317	ENSMUSG00000048482	Bdnf	4266	1.70205	2.57679	0.0099
ENSMUST00000043722	ENSMUSG00000033880	Lgals3bp	2330	2.06383	2.73436	0.01225
ENSMUST00000205765	ENSMUSG00000022521	Crebbp	7749	1.33864	2.2345	0.02185
ENSMUST00000067443	ENSMUSG00000054404	Slfn5	4080	1.01416	1.40866	0.01295
ENSMUST00000072187	ENSMUSG00000020821	Kif1c	5046	1.05763	1.94321	0.0198
ENSMUST00000074455	ENSMUSG00000066838	Zfp772	2772	3.32957	2.32771	0.0002
ENSMUST00000105786	ENSMUSG00000040761	Spen	12299	1.20361	1.70934	0.03495
ENSMUST00000034713	ENSMUSG00000032193	Ldlr	4531	5.05074	3.58401	5e-05
ENSMUST00000100866	ENSMUSG00000069814	E130309D14Rik	4002	5.39519	6.46015	0.01835
ENSMUST00000067841	ENSMUSG00000054667	Irs4	6294	0.590108	0.921337	0.00025
ENSMUST00000053034	ENSMUSG00000051721	BC068281	2936	1.29547	1.76784	0.04065
ENSMUST00000047906	ENSMUSG00000034640	Tiparp	4191	9.96021	8.08536	0.0045
ENSMUST00000172282	ENSMUSG00000006498	Ptbp1	3110	2.94933	1.72651	0.04215
ENSMUST00000202170	ENSMUSG00000034021	Pds5b	6598	2.90821	5.9948	0.0044
ENSMUST00000044338	ENSMUSG00000036882	Arhgap33	4280	5.86891	7.46039	0.0019
ENSMUST00000066049	ENSMUSG00000049420	Tmem200a	4115	5.03665	6.03887	0.0215
ENSMUST00000173433	ENSMUSG00000035021	Baz1a	5788	0.574239	0.99217	5e-05
ENSMUST00000076124	ENSMUSG00000063919	Srrm4	7472	2.14728	2.88758	0.0014
ENSMUST00000202361	ENSMUSG00000029657	Hsph1	3802	44.8293	54.5424	0.01645
ENSMUST00000100538	ENSMUSG00000075600	Zc3h3	3360	1.92908	2.62672	0.00125
ENSMUST00000146919	ENSMUSG00000054823	Whsc1l1	3652	2.13035	3.37151	0.04755
ENSMUST00000028119	ENSMUSG00000026779	Mastl	5590	0.541907	0.412033	0.0399
ENSMUST00000031127	ENSMUSG00000029219	Slc10a4	2106	0.718224	1.08923	0.03935
ENSMUST00000062609	ENSMUSG00000054931	Zkscan4	2400	3.31852	2.6316	0.01845
ENSMUST00000196820	ENSMUSG00000029298	Gbp9	5043	0.50328	0.179636	0.01435
ENSMUST00000028114	ENSMUSG00000026773	Pfkfb3	4712	3.18512	5.21523	0.0016
ENSMUST00000054491	ENSMUSG00000046470	Sox18	1620	1.26855	1.95412	0.0024
ENSMUST00000069195	ENSMUSG00000051351	Zfp46	4639	7.91478	6.44775	0.00975
ENSMUST00000145132	ENSMUSG00000033257	Ttll4	5078	1.5397	2.06276	0.0374
ENSMUST00000000291	ENSMUSG00000000282	Mnt	4590	2.75427	3.40369	0.0095
ENSMUST00000023538	ENSMUSG00000022836	Mylk	7824	2.57082	2.19574	0.04435
ENSMUST00000081525	ENSMUSG00000037348	Paqr7	2351	17.1571	20.9813	0.0154
ENSMUST00000087441	ENSMUSG00000029086	Prom1	3664	3.54539	5.04179	0.0021
ENSMUST00000071977	ENSMUSG00000060572	Mfap2	1073	0.848594	0.521377	0.04695
ENSMUST00000106746	ENSMUSG00000020721	Helz	13147	4.03933	5.03297	0.009
ENSMUST00000088013	ENSMUSG00000036098	Myrf	5674	1.18054	1.50941	0.0156
ENSMUST00000064922	ENSMUSG00000052837	Junb	1840	53.1782	36.4068	5e-05
ENSMUST00000068916	ENSMUSG00000031570	Ppapdc1b	1456	2.51696	1.08147	0.00125
ENSMUST00000128373	ENSMUSG00000060568	Fam78b	4203	1.25426	1.97337	0.021
ENSMUST00000049507	ENSMUSG00000044254	Pcsk9	3521	0.493488	0.31369	0.0092
ENSMUST00000093853	ENSMUSG00000044229	Nxpe4	3173	2.37934	1.89976	0.02345
ENSMUST00000172306	ENSMUSG00000053716	Dusp7	3213	12.9494	14.9752	0.04025
ENSMUST00000114904	ENSMUSG00000036198	Arhgap36	3033	1.06238	1.51635	0.00325
ENSMUST00000020990	ENSMUSG00000020660	Pomc	1007	1.60331	2.56157	0.0041
ENSMUST00000193703	ENSMUSG00000022995	Enah	11229	8.23958	9.67846	0.04505
ENSMUST00000020629	ENSMUSG00000020363	Gfpt2	2947	2.2585	1.7063	0.0101
ENSMUST00000025209	ENSMUSG00000024352	Spata24	701	4.50234	3.09362	0.0361
ENSMUST00000002152	ENSMUSG00000002083	Bbc3	1814	1.87449	1.30906	0.01345
ENSMUST00000112935	ENSMUSG00000032456	Nmnat3	2166	1.23059	0.882051	0.0289
ENSMUST00000060419	ENSMUSG00000046623	Gjb4	1445	1.67296	2.63733	0.0012
ENSMUST00000097014	ENSMUSG00000072235	Tuba1a	1647	466.27	405.551	0.03495
ENSMUST00000141548	ENSMUSG00000071112	Spx	1432	0.148723	0.418147	0.0296
ENSMUST00000048896	ENSMUSG00000042423	Fbrs	2650	0.528861	1.59857	0.00045
ENSMUST00000027601	ENSMUSG00000026355	Mcm6	2910	0.729517	0.520329	0.02885
ENSMUST00000059319	ENSMUSG00000049904	Tmem17	1568	4.3302	3.4398	0.02805
ENSMUST00000005671	ENSMUSG00000005533	Igf1r	4489	9.47124	11.1622	0.02085
ENSMUST00000163785	ENSMUSG00000032773	Chrm1	6271	6.0213	7.74072	0.0194
ENSMUST00000003826	ENSMUSG00000032269	Htr3a	2082	3.32785	4.0484	0.041
ENSMUST00000005173	ENSMUSG00000005043	Sgsh	4357	1.37239	0.88135	0.0241
ENSMUST00000040280	ENSMUSG00000046329	Slc25a23	3362	12.9744	15.0779	0.04645
ENSMUST00000054387	ENSMUSG00000027739	Rab33b	3492	13.7909	11.9557	0.0449
ENSMUST00000166750	ENSMUSG00000034390	Cmip	4526	24.1795	28.7982	0.00985
ENSMUST00000071402	ENSMUSG00000041220	Elovl6	5951	11.6102	14.7	0.0012
ENSMUST00000020692	ENSMUSG00000020423	Btg2	2743	21.4921	10.6174	5e-05
ENSMUST00000161459	ENSMUSG00000071350	Setdb2	2995	2.58013	2.02262	0.01575
ENSMUST00000107449	ENSMUSG00000028392	Bspry	2167	1.36177	1.74474	0.04755
ENSMUST00000039327	ENSMUSG00000035735	Dagla	5634	7.52774	10.6087	5e-05
ENSMUST00000134306	ENSMUSG00000039958	Mettl20	848	0.670138	1.47819	0.03215
ENSMUST00000034973	ENSMUSG00000032402	Smad3	5090	16.0942	20.0916	0.00135
ENSMUST00000121357	ENSMUSG00000040111	Gramd1b	7334	16.9346	20.3423	0.0124
ENSMUST00000166898	ENSMUSG00000091938	Gm2564	707	53.6656	66.1193	0.0057
ENSMUST00000108196	ENSMUSG00000001794	Capns1	1192	18.2024	26.3519	0.0239
ENSMUST00000194542	ENSMUSG00000003308	Keap1	3151	5.4724	3.48878	0.0251
ENSMUST00000155939	ENSMUSG00000032869	Psmf1	3306	0.405613	1.10243	0.0445
ENSMUST00000108407	ENSMUSG00000017631	Abr	4811	39.9623	54.8408	0.00405
ENSMUST00000088823	ENSMUSG00000053137	Mapk11	2440	11.9626	14.3608	0.01475
ENSMUST00000106946	ENSMUSG00000028527	Ak4	4360	2.96103	4.55643	0.03535
ENSMUST00000002737	ENSMUSG00000002661	Alkbh7	917	17.5635	14.3745	0.0224
ENSMUST00000194598	ENSMUSG00000067629	Syngap1	6011	6.7262	8.6811	0.03535
ENSMUST00000038580	ENSMUSG00000016206	H2-M3	1438	2.06509	1.56552	0.045
ENSMUST00000146006	ENSMUSG00000037541	Shank2	7666	2.43655	3.40974	0.00955
ENSMUST00000105987	ENSMUSG00000028909	Ptpru	5484	3.59057	4.35198	0.03665
ENSMUST00000113163	ENSMUSG00000031410	Nxf7	2233	0.700325	0.435533	0.01615
ENSMUST00000037374	ENSMUSG00000032750	Gab3	2153	1.03891	0.635631	0.00525
ENSMUST00000062153	ENSMUSG00000029392	Rilpl1	2249	21.8414	25.8469	0.0196
ENSMUST00000110320	ENSMUSG00000042851	Zc3h6	4916	7.45262	5.98398	0.0032
ENSMUST00000112601	ENSMUSG00000026836	Acvr1	3050	3.4893	4.87092	0.008
ENSMUST00000052965	ENSMUSG00000022141	Nipbl	8815	8.59272	9.87623	0.0376
ENSMUST00000144326	ENSMUSG00000038546	Ranbp9	3064	66.1551	76.8962	0.04145
ENSMUST00000036807	ENSMUSG00000037214	Thap1	1013	4.75746	6.00714	0.04235
ENSMUST00000189629	ENSMUSG00000107023	Gm42715	12746	0.49882	1.11982	0.0061
ENSMUST00000038665	ENSMUSG00000041552	Ptchd1	2768	6.76206	8.04473	0.0319
ENSMUST00000086278	ENSMUSG00000066829	Zfp810	3238	9.32329	7.76085	0.0157
ENSMUST00000054030	ENSMUSG00000024866	Acy3	1505	0.723025	0.42461	0.01835
ENSMUST00000061328	ENSMUSG00000045314	Sowahb	3900	5.01967	6.29513	0.0033
ENSMUST00000038404	ENSMUSG00000042417	Ccno	1876	0.729121	0.437862	0.01105
ENSMUST00000015620	ENSMUSG00000015476	Prrt1	1940	3.86481	5.08107	0.00765
ENSMUST00000040423	ENSMUSG00000032679	Cd59a	1691	4.40374	5.36126	0.0421
ENSMUST00000038407	ENSMUSG00000034839	Larp6	2440	16.2042	13.7775	0.0275
ENSMUST00000027337	ENSMUSG00000026153	Fam135a	5536	7.58737	6.11383	0.04615
ENSMUST00000037399	ENSMUSG00000040466	Blvrb	1028	7.80981	6.00087	0.0346
ENSMUST00000071973	ENSMUSG00000057069	Ero1lb	4237	6.33284	7.93524	0.01245
ENSMUST00000020577	ENSMUSG00000020327	Fgf22	489	1.5067	0.410409	0.0235
ENSMUST00000065856	ENSMUSG00000053414	Hunk	5009	2.86037	2.42823	0.04965
ENSMUST00000160864	ENSMUSG00000060073	Psma3	859	65.0082	48.5355	0.0485
ENSMUST00000055032	ENSMUSG00000056673	Kdm5d	7974	2.73671	1.95438	0.0252
ENSMUST00000106763	ENSMUSG00000040481	Bptf	12036	5.29989	6.44927	0.0419
ENSMUST00000105778	ENSMUSG00000057637	Prdm2	7304	7.19003	8.5453	0.0128
ENSMUST00000185356	ENSMUSG00000026479	Lamc2	4916	1.51162	0.944099	0.0193
ENSMUST00000061457	ENSMUSG00000044636	Csrnp2	4126	14.9278	12.8248	0.02995
ENSMUST00000052281	ENSMUSG00000043439	E130012A19Rik	2314	9.8943	11.7487	0.0236
ENSMUST00000003468	ENSMUSG00000003378	Grik5	3763	17.4499	21.3483	0.0097
ENSMUST00000203828	ENSMUSG00000028760	Eif4g3	5289	4.68718	6.43589	0.041
ENSMUST00000025751	ENSMUSG00000024831	Ighmbp2	3720	3.66684	2.73413	0.0325
ENSMUST00000003512	ENSMUSG00000003420	Fcgrt	1738	8.65309	7.32697	0.0494
ENSMUST00000103179	ENSMUSG00000018401	Mtmr4	5753	22.1068	25.5789	0.03115
ENSMUST00000183096	ENSMUSG00000030583	Sipa1l3	7713	0.714072	0.960045	0.03915
ENSMUST00000159610	ENSMUSG00000024112	Cacna1h	8230	4.3212	5.24647	0.02985
ENSMUST00000147216	ENSMUSG00000014852	Adamts13	603	2.66879	1.39351	0.0228
ENSMUST00000059589	ENSMUSG00000043811	Rtn4r	1938	14.462	17.7183	0.00645
ENSMUST00000087157	ENSMUSG00000047485	Klhl34	1935	9.79106	12.0099	0.0094
ENSMUST00000048319	ENSMUSG00000042628	Zfyve1	3869	12.6632	14.6356	0.0365
ENSMUST00000059580	ENSMUSG00000049327	Setd8	2739	6.1753	7.59217	0.0425
ENSMUST00000041400	ENSMUSG00000037415	Ranbp10	5308	3.48529	4.14234	0.027
ENSMUST00000016406	ENSMUSG00000016262	Sertad4	3090	0.248985	0.580853	0.0367
ENSMUST00000073279	ENSMUSG00000037395	Rcor3	3748	0.836071	1.63503	0.04605
ENSMUST00000164107	ENSMUSG00000009681	Bcr	6537	16.1987	18.6639	0.03565
ENSMUST00000077938	ENSMUSG00000061046	Haghl	1405	45.0988	35.6144	0.02625
ENSMUST00000020379	ENSMUSG00000020167	Tcf3	2829	0.318159	1.40845	0.0493
ENSMUST00000036328	ENSMUSG00000040721	Zfhx2	10397	1.02084	1.47488	0.0342
ENSMUST00000099508	ENSMUSG00000043301	Kcnj6	3086	3.66687	5.30281	0.02235
ENSMUST00000046254	ENSMUSG00000040490	Lrfn2	3202	6.86568	8.86911	0.00065
ENSMUST00000039135	ENSMUSG00000044447	Dock5	10335	0.9739	1.15946	0.0419
ENSMUST00000054294	ENSMUSG00000044674	Fzd1	4197	3.47563	4.07666	0.0481
ENSMUST00000084289	ENSMUSG00000042500	Ago4	6537	2.55844	3.0451	0.02755
ENSMUST00000047425	ENSMUSG00000041308	Sntb2	4423	6.1455	7.29121	0.0216
ENSMUST00000066674	ENSMUSG00000041261	Car8	3853	3.28473	2.71207	0.0259
ENSMUST00000032071	ENSMUSG00000030002	Dusp11	6435	4.33839	5.36487	0.0077
ENSMUST00000067924	ENSMUSG00000054720	Lrrc8c	6976	2.68514	3.33745	0.0049
ENSMUST00000098457	ENSMUSG00000051586	Mical3	6670	4.38254	5.42817	0.04415
ENSMUST00000016088	ENSMUSG00000015944	Gatsl2	7367	10.901	13.1826	0.0043
ENSMUST00000002320	ENSMUSG00000002250	Ppard	3218	1.09856	1.48179	0.0193
ENSMUST00000016323	ENSMUSG00000016179	Camk1g	2469	12.8583	16.0897	0.0023
ENSMUST00000167715	ENSMUSG00000042557	Sin3a	4961	4.14857	1.70299	0.0186
ENSMUST00000020171	ENSMUSG00000019997	Ctgf	2398	12.1994	10.4539	0.04945
ENSMUST00000068387	ENSMUSG00000055024	Ep300	9566	5.13741	6.16237	0.02875
ENSMUST00000105996	ENSMUSG00000023232	Serinc2	1878	0.914618	1.73256	5e-05
ENSMUST00000081202	ENSMUSG00000063019	Manbal	1107	16.8017	13.3287	0.00685
ENSMUST00000052457	ENSMUSG00000033763	Mtss1l	4717	7.42981	9.00779	0.00815
ENSMUST00000105999	ENSMUSG00000028776	Tinagl1	1952	1.73342	2.23216	0.04805
ENSMUST00000020270	ENSMUSG00000020076	Ddx50	2527	37.2852	42.9528	0.03485
ENSMUST00000049151	ENSMUSG00000033356	Pus7l	2840	1.80752	1.40867	0.0285
ENSMUST00000003860	ENSMUSG00000003762	Adck4	2181	5.76073	7.31162	0.0311
ENSMUST00000021620	ENSMUSG00000021203	Otub2	2791	10.9059	13.0021	0.02945
ENSMUST00000046244	ENSMUSG00000040482	Dxo	1519	1.43665	3.35053	0.03245
ENSMUST00000112168	ENSMUSG00000094891	Olfr55	948	0.118041	0.571982	0.00405
ENSMUST00000049032	ENSMUSG00000038705	Gmeb2	4121	4.12768	4.87706	0.0414
ENSMUST00000144826	ENSMUSG00000023087	Noct	9797	16.3347	19.8229	0.00565
ENSMUST00000107094	ENSMUSG00000052684	Jun	3189	14.2698	11.6823	0.00615
ENSMUST00000075255	ENSMUSG00000069206	Zfp874a	3238	5.78885	4.11309	5e-05
ENSMUST00000095087	ENSMUSG00000039844	Rapgef1	6241	6.16184	7.89348	0.02075
ENSMUST00000127630	ENSMUSG00000027160	Ccdc34	2240	0.444799	0.982373	0.0341
ENSMUST00000035208	ENSMUSG00000032589	Bsn	15938	15.2901	21.6292	5e-05
ENSMUST00000069817	ENSMUSG00000039262	Prrc2b	10671	20.0224	25.4965	0.0016
ENSMUST00000189062	ENSMUSG00000079330	Lemd1	1585	1.96321	0.857025	0.0102
ENSMUST00000114180	ENSMUSG00000009995	Taz	1786	0.690977	1.9511	0.01325
ENSMUST00000038860	ENSMUSG00000038180	Spag4	1473	0.139952	0.411143	0.03415
ENSMUST00000109989	ENSMUSG00000020432	Tcn2	1949	3.51732	1.68332	0.02675
ENSMUST00000170496	ENSMUSG00000054099	Slc25a40	2602	0.688392	2.14006	0.0001
ENSMUST00000110510	ENSMUSG00000021318	Gli3	8170	0.777557	0.968737	0.04485
ENSMUST00000205974	ENSMUSG00000034063	4930590J08Rik	1904	0.535387	0.805425	0.02745
ENSMUST00000092154	ENSMUSG00000027981	Rnpc3	3888	6.56513	4.74061	0.0482
ENSMUST00000101059	ENSMUSG00000045009	Prrt3	3304	2.25793	3.20922	0.0254
ENSMUST00000062658	ENSMUSG00000021156	Zmynd11	3796	2.27007	5.00154	0.04
ENSMUST00000034021	ENSMUSG00000031608	Galnt7	4313	2.78356	3.73342	0.00445
ENSMUST00000091756	ENSMUSG00000094338	Hist1h2bl	381	44.7486	61.2651	0.0012
ENSMUST00000102752	ENSMUSG00000007617	Homer1	5713	29.9006	47.2698	0.0001
ENSMUST00000146411	ENSMUSG00000020884	Asgr1	1188	1.57229	1.09369	0.03825
ENSMUST00000053293	ENSMUSG00000036721	Zscan12	1933	5.21153	4.23517	0.0477
ENSMUST00000045903	ENSMUSG00000032536	Trak1	4883	20.8758	25.7284	0.0018
ENSMUST00000182407	ENSMUSG00000061601	Pclo	16846	6.99097	9.94752	0.00725
ENSMUST00000094821	ENSMUSG00000070808	Gltscr1	5360	0.554057	0.876715	0.00025
ENSMUST00000020308	ENSMUSG00000020108	Ddit4	1685	16.0713	12.0194	0.0002
ENSMUST00000184963	ENSMUSG00000033439	Trmt13	1616	2.95433	1.61281	0.00735
ENSMUST00000092680	ENSMUSG00000069713	4933406P04Rik	1789	0.737552	1.07425	0.02275
ENSMUST00000028241	ENSMUSG00000026880	Stom	2787	3.23595	2.01639	5e-05
ENSMUST00000094216	ENSMUSG00000070462	Mesdc1	4433	4.50868	5.48507	0.0112
ENSMUST00000067077	ENSMUSG00000054178	Gm9938	1756	9.99694	11.8974	0.02935
ENSMUST00000100089	ENSMUSG00000075334	Rprm	1460	32.2285	26.7492	0.01165
ENSMUST00000020655	ENSMUSG00000020387	Jade2	6273	7.81408	9.86719	0.0186
ENSMUST00000080905	ENSMUSG00000055202	Zfp811	1656	0.058384	0.474948	0.0384
ENSMUST00000055884	ENSMUSG00000050534	Htr5b	1935	0.462663	0.853616	0.0026
ENSMUST00000160694	ENSMUSG00000004891	Nes	5958	1.24974	1.85577	0.0045
ENSMUST00000020710	ENSMUSG00000020432	Tcn2	1897	0.809436	1.62833	0.0482
ENSMUST00000018971	ENSMUSG00000053046	Brsk2	4049	9.89186	13.4574	0.0253
ENSMUST00000041761	ENSMUSG00000039405	Prss23	3226	4.30521	3.53233	0.0429
ENSMUST00000087897	ENSMUSG00000037426	Depdc5	8216	1.29681	1.84465	0.0494
ENSMUST00000202578	ENSMUSG00000026825	Dnm1	2820	75.6533	106.59	0.0035
ENSMUST00000045224	ENSMUSG00000038007	Acer2	4216	2.47502	2.02277	0.0396
ENSMUST00000056558	ENSMUSG00000050919	Zfp366	2763	0.321395	0.474241	0.03885
ENSMUST00000044521	ENSMUSG00000037692	Ahdc1	6105	3.29718	4.3281	0.0272
ENSMUST00000106307	ENSMUSG00000028634	Hivep3	11838	1.49484	2.32689	5e-05
ENSMUST00000030757	ENSMUSG00000028920	Fbxo42	5934	5.62553	6.55661	0.0359
ENSMUST00000034232	ENSMUSG00000031780	Ccl17	513	9.52997	5.17343	0.00015
ENSMUST00000094666	ENSMUSG00000070720	Tmem200b	1370	2.54942	3.93594	0.00055
ENSMUST00000108015	ENSMUSG00000068959	Zfp619	5969	1.64989	1.3408	0.0213
ENSMUST00000172785	ENSMUSG00000073411	H2-D1	2102	3.38786	2.57622	0.00745
ENSMUST00000020958	ENSMUSG00000020627	Klhl29	7041	3.94881	5.00917	0.00145
ENSMUST00000096250	ENSMUSG00000033237	Arid2	8507	5.70196	7.09186	0.0026
ENSMUST00000112138	ENSMUSG00000027012	Dync1i2	2466	2.0442	4.76705	0.03155
ENSMUST00000105682	ENSMUSG00000039852	Rere	7728	11.9	14.1241	0.01055
ENSMUST00000063116	ENSMUSG00000048450	Msx1	1935	1.05158	0.719659	0.03095
ENSMUST00000054274	ENSMUSG00000045312	Lhfpl2	4348	1.99689	3.49483	0.01315
ENSMUST00000042065	ENSMUSG00000033618	Map3k13	6709	3.9181	5.28666	5e-05
ENSMUST00000140485	ENSMUSG00000026014	Raph1	10024	6.118	7.33784	0.0225
ENSMUST00000003640	ENSMUSG00000003545	Fosb	3751	1.43289	1.95699	0.00155
ENSMUST00000182203	ENSMUSG00000027297	Ltk	2232	2.46521	1.60322	0.0223
ENSMUST00000089334	ENSMUSG00000034037	Fgd5	6095	0.521817	0.765821	0.01825
ENSMUST00000027071	ENSMUSG00000025937	Lactb2	4494	5.13112	4.2959	0.0232
ENSMUST00000035020	ENSMUSG00000032446	Eomes	3560	0.419384	0.22437	0.003
ENSMUST00000082414	ENSMUSG00000064363	mt-Nd4	1378	306.145	348.318	0.04615
ENSMUST00000149359	ENSMUSG00000009569	Mkl2	8295	33.017	38.9124	0.0132
ENSMUST00000063278	ENSMUSG00000031980	Agt	1891	9.28866	12.0266	0.0018
ENSMUST00000091851	ENSMUSG00000024558	Mapk4	4594	17.8431	20.6661	0.04745
ENSMUST00000072847	ENSMUSG00000024317	Rnf138	3002	5.18507	3.80783	0.0097
ENSMUST00000023694	ENSMUSG00000022972	1110004E09Rik	1143	25.6527	21.7006	0.03695
ENSMUST00000027370	ENSMUSG00000026179	Pnkd	2937	6.5048	8.9201	0.0257
ENSMUST00000091798	ENSMUSG00000034006	Pqlc1	1989	1.52948	2.61521	0.0348
ENSMUST00000060700	ENSMUSG00000047606	Ankrd34c	5485	3.61219	3.00571	0.0301
ENSMUST00000108304	ENSMUSG00000028214	Gem	2006	2.05205	1.56248	0.0276
ENSMUST00000179734	ENSMUSG00000095779	Gm2163	2723	8.40847	13.13	5e-05
ENSMUST00000006046	ENSMUSG00000005892	Trh	1384	6.36355	7.93267	0.01675
ENSMUST00000053177	ENSMUSG00000043940	Wdfy3	14274	17.5448	20.2303	0.0315
ENSMUST00000001055	ENSMUSG00000001029	Icam2	1282	1.55587	2.44384	0.0016
ENSMUST00000194649	ENSMUSG00000039221	Rpl22l1	525	225.759	183.389	0.01325
ENSMUST00000042661	ENSMUSG00000036565	Ttyh3	4658	7.99954	10.7396	0.0001
ENSMUST00000106888	ENSMUSG00000078624	Olfr613	5137	0.597431	0.85201	0.00315
ENSMUST00000131177	ENSMUSG00000026048	Ercc5	4239	1.11117	0.550535	0.037
ENSMUST00000171247	ENSMUSG00000059552	Trp53	1867	0.735337	0.215378	0.0132
ENSMUST00000036211	ENSMUSG00000041468	Gpr12	2219	2.21152	1.27957	0.01495
ENSMUST00000113599	ENSMUSG00000056492	Adgrf5	8535	2.77957	2.37509	0.03945
ENSMUST00000043305	ENSMUSG00000037622	Wdtc1	4191	8.97775	10.3593	0.0481
ENSMUST00000066514	ENSMUSG00000031767	Nudt7	935	1.11766	2.55836	0.0205
ENSMUST00000039761	ENSMUSG00000028133	Rwdd3	1145	2.29232	0.991141	0.0477
ENSMUST00000144211	ENSMUSG00000039860	Srrm3	3932	6.22244	7.31494	0.04125
ENSMUST00000029502	ENSMUSG00000027896	Slc16a4	2248	1.34311	0.821943	0.0447
ENSMUST00000029053	ENSMUSG00000027540	Ptpn1	4213	8.33876	10.0119	0.02765
ENSMUST00000022316	ENSMUSG00000021791	Dydc2	592	1.24211	2.23253	0.01815
ENSMUST00000023453	ENSMUSG00000022769	Sdf2l1	1108	10.7442	18.9038	5e-05
ENSMUST00000099207	ENSMUSG00000074682	Zcchc3	3073	3.53099	2.90667	0.0284
ENSMUST00000184146	ENSMUSG00000032202	Rab27a	3168	0.779942	0.27688	0.02225
ENSMUST00000066921	ENSMUSG00000054099	Slc25a40	2784	3.91273	2.16592	0.01335
ENSMUST00000051937	ENSMUSG00000049907	Rasl11b	1812	19.5383	15.7908	0.0055
ENSMUST00000126232	ENSMUSG00000039860	Srrm3	526	6.51638	11.6622	0.03785
ENSMUST00000106052	ENSMUSG00000060314	Zfp941	3851	15.8434	13.6122	0.0462
ENSMUST00000018653	ENSMUSG00000018509	Cenpv	1032	14.6337	17.6665	0.03075
ENSMUST00000037912	ENSMUSG00000037926	Ssh2	9178	4.59889	5.94846	0.0008
ENSMUST00000164891	ENSMUSG00000018648	Dusp14	1454	9.45723	16.0415	0.0009
ENSMUST00000179556	ENSMUSG00000045252	Zfp574	4140	0.756391	1.11117	0.045
ENSMUST00000054555	ENSMUSG00000047003	Zfp41	3736	0.480876	0.0986127	0.04475
ENSMUST00000021447	ENSMUSG00000021051	Ppp2r5e	4808	15.5754	17.7709	0.04935
ENSMUST00000132010	ENSMUSG00000028211	Trp53inp1	5432	1.33643	1.90134	0.03305
ENSMUST00000072580	ENSMUSG00000062044	Lmtk3	4807	1.49179	3.65596	0.0042
ENSMUST00000021322	ENSMUSG00000055805	Fmnl1	2830	4.59146	7.83317	5e-05
ENSMUST00000171460	ENSMUSG00000036106	Prr5	1719	0.650357	1.15868	0.00945
ENSMUST00000061427	ENSMUSG00000043635	Adamts3	3934	5.60569	3.99265	5e-05
ENSMUST00000068584	ENSMUSG00000015355	Cd48	1186	1.08276	0.717977	0.04365
ENSMUST00000097291	ENSMUSG00000052105	Mtcl1	7274	6.22424	8.89194	0.00975
ENSMUST00000134862	ENSMUSG00000034928	Rnf44	3797	2.327	3.46194	0.0252
ENSMUST00000043531	ENSMUSG00000038604	Fam65a	4109	5.78812	8.13232	0.01015
ENSMUST00000021284	ENSMUSG00000020902	Ntn1	5738	1.75244	2.23568	0.02225
ENSMUST00000035540	ENSMUSG00000038025	Phf2	5260	4.64677	5.67692	0.00775
ENSMUST00000168691	ENSMUSG00000025602	Zfp202	3873	0.816611	0.307691	0.0212
ENSMUST00000111095	ENSMUSG00000015812	Gnrh1	521	0.334173	2.20343	0.00355
ENSMUST00000073228	ENSMUSG00000027463	Slc52a3	2669	0.238278	0.429863	0.0397
ENSMUST00000092378	ENSMUSG00000025575	Cant1	2995	3.3433	2.067	0.0117
ENSMUST00000033035	ENSMUSG00000030769	Slc5a11	2396	0.291323	0.566302	0.03825
ENSMUST00000068532	ENSMUSG00000055128	Cgrrf1	1315	13.4806	16.0042	0.04275
ENSMUST00000114153	ENSMUSG00000015289	Lage3	1997	0.902064	0.467886	0.0192
ENSMUST00000001825	ENSMUSG00000001774	Chordc1	2205	36.5844	46.5842	0.00025
ENSMUST00000199222	ENSMUSG00000027677	Ttc14	2438	1.11095	4.24448	0.01905
ENSMUST00000056470	ENSMUSG00000055560	Zfp459	3321	1.44561	1.08117	0.0112
ENSMUST00000114253	ENSMUSG00000032940	Rbm11	2699	3.83714	2.86159	0.01575
ENSMUST00000107935	ENSMUSG00000038738	Shank1	6649	1.92649	4.11606	0.0003
ENSMUST00000032915	ENSMUSG00000030677	Kif22	2115	0.566442	0.281721	0.04905
ENSMUST00000029376	ENSMUSG00000027800	Tm4sf1	1436	2.98333	5.51638	5e-05
ENSMUST00000063084	ENSMUSG00000020484	Xbp1	2129	42.9967	55.7528	0.00015
ENSMUST00000109844	ENSMUSG00000040856	Dlk1	1703	0.329111	0.687555	0.01455
ENSMUST00000023934	ENSMUSG00000052305	Hbb-bs	778	114.634	139.116	0.02655
ENSMUST00000113853	ENSMUSG00000026806	Ddx31	3271	1.96177	2.54812	0.0095
ENSMUST00000105897	ENSMUSG00000007880	Arid1a	8175	0.259242	0.740777	0.041
ENSMUST00000048402	ENSMUSG00000021007	Spata7	2052	12.6063	10.0897	0.01105
ENSMUST00000170000	ENSMUSG00000042396	Rbm7	1798	22.6486	19.5233	0.04205
ENSMUST00000010804	ENSMUSG00000010660	Plcd1	2651	3.21448	2.50429	0.0178
ENSMUST00000119722	ENSMUSG00000038112	AW551984	4224	4.353	5.77445	0.00035
ENSMUST00000153369	ENSMUSG00000028341	Nr4a3	5068	4.56577	6.39957	0.0001
ENSMUST00000099492	ENSMUSG00000035621	Midn	3597	5.08532	6.63658	0.0113
ENSMUST00000029970	ENSMUSG00000028293	Slc35a1	2039	13.988	11.709	0.02045
ENSMUST00000130864	ENSMUSG00000041642	Kif21b	9254	1.89939	2.87084	0.0205
ENSMUST00000102517	ENSMUSG00000027314	Dll4	3747	0.617304	0.30879	5e-05
ENSMUST00000109238	ENSMUSG00000039536	Stau1	2976	5.4948	8.18248	0.017
ENSMUST00000105651	ENSMUSG00000042804	Gpr153	3777	2.89114	0.0760386	0.04
ENSMUST00000027754	ENSMUSG00000026480	Ncf2	2596	1.07567	0.798545	0.04995
ENSMUST00000112121	ENSMUSG00000048578	Mlec	5955	22.488	27.2992	0.0027
ENSMUST00000187028	ENSMUSG00000099689	Zfp383	3208	2.33475	3.20396	0.0073
ENSMUST00000128905	ENSMUSG00000056598	Lrrc48	668	1.12065	2.5114	0.04855
ENSMUST00000119746	ENSMUSG00000068284	Gm608	12708	3.64345	4.86821	0.0261
ENSMUST00000058738	ENSMUSG00000044499	Hs3st5	3078	1.80301	1.23391	0.03925
ENSMUST00000054780	ENSMUSG00000003198	Zfp959	2028	4.98207	4.14682	0.04235
ENSMUST00000047877	ENSMUSG00000035711	Dok3	1546	1.05001	1.68806	0.00145
ENSMUST00000020220	ENSMUSG00000020032	Nuak1	5558	19.5372	22.9543	0.01415
ENSMUST00000081554	ENSMUSG00000029470	P2rx4	1887	4.0568	3.10967	0.0417
ENSMUST00000103118	ENSMUSG00000020918	Kat2a	3046	2.24038	1.24186	0.00625
ENSMUST00000030408	ENSMUSG00000028655	Mfsd2a	2151	7.02444	8.64983	0.0113
ENSMUST00000034060	ENSMUSG00000031642	Sh3rf1	5181	7.44522	8.65659	0.03355
ENSMUST00000169079	ENSMUSG00000027550	Lrrcc1	5638	2.92141	2.16405	0.00775
ENSMUST00000088592	ENSMUSG00000043460	Elfn2	4846	10.9803	13.2962	0.00585
ENSMUST00000030407	ENSMUSG00000028654	Mycl	3501	3.38935	2.40917	0.04825
ENSMUST00000112605	ENSMUSG00000041115	Iqsec2	6017	8.41889	11.2381	0.00015
ENSMUST00000181276	ENSMUSG00000047117	Ankdd1b	2554	2.68502	2.05248	0.0113
ENSMUST00000166743	ENSMUSG00000021840	Mapk1ip1l	4493	5.89292	4.38092	0.023
ENSMUST00000107596	ENSMUSG00000038453	Srcin1	7054	11.3477	13.7682	0.01555
ENSMUST00000165086	ENSMUSG00000063889	Crem	2778	0.275364	0.923048	0.04975
ENSMUST00000046371	ENSMUSG00000040563	Lppr2	2626	16.3722	19.0868	0.0496
ENSMUST00000044083	ENSMUSG00000021559	Dapk1	5298	1.99065	4.05951	0.0232
ENSMUST00000032501	ENSMUSG00000030351	Tspan11	5188	0.587649	0.779216	0.0229
ENSMUST00000001339	ENSMUSG00000001305	Rrp15	1321	8.94966	6.96552	0.01405
ENSMUST00000035982	ENSMUSG00000041058	Wwp1	4832	1.64618	3.22857	0.03685
ENSMUST00000092627	ENSMUSG00000004360	9330159F19Rik	5644	17.2961	19.9652	0.03405
ENSMUST00000110522	ENSMUSG00000021071	Trim9	4663	27.5509	31.9909	0.04945
ENSMUST00000111246	ENSMUSG00000040272	Accs	3950	0.640902	0.408594	0.0259
ENSMUST00000108503	ENSMUSG00000020799	Tekt1	1397	1.05296	1.59534	0.0101
ENSMUST00000114553	ENSMUSG00000031344	Gabrq	4943	0.729665	1.10635	0.0004
ENSMUST00000165033	ENSMUSG00000038418	Egr1	3036	20.0821	26.2421	0.00315
ENSMUST00000035667	ENSMUSG00000041000	Trim62	3752	2.35361	2.8927	0.0228
ENSMUST00000020967	ENSMUSG00000020639	Pfn4	1306	4.08614	3.19124	0.03655
ENSMUST00000023486	ENSMUSG00000022797	Tfrc	4890	33.8931	29.2741	0.0418
ENSMUST00000164512	ENSMUSG00000079391	Gm2974	1990	0.946302	1.30643	0.0227
ENSMUST00000039922	ENSMUSG00000025231	Sufu	4522	1.30891	1.73255	0.01195
ENSMUST00000167199	ENSMUSG00000024683	Mrpl16	1122	22.6543	18.0154	0.0043
ENSMUST00000079323	ENSMUSG00000032776	Mctp2	5802	0.739781	0.578763	0.0393
ENSMUST00000164235	ENSMUSG00000021840	Mapk1ip1l	4516	2.46366	4.42152	0.03335
ENSMUST00000057293	ENSMUSG00000046574	Prr12	6879	1.83169	2.54851	5e-05
ENSMUST00000160759	ENSMUSG00000026709	Dars2	2838	1.07038	0.592426	0.0482
ENSMUST00000167191	ENSMUSG00000044499	Hs3st5	2408	0.564079	1.25358	0.0341
ENSMUST00000110766	ENSMUSG00000066640	Fbxl18	7857	4.29215	5.11283	0.02415
ENSMUST00000098250	ENSMUSG00000030691	Fchsd2	4316	4.97288	3.30752	0.0359
ENSMUST00000114006	ENSMUSG00000015488	Cacfd1	1648	0.77605	1.78308	0.0301
ENSMUST00000178509	ENSMUSG00000094437	Gm9830	360	3.15995	5.9544	0.0274
ENSMUST00000025337	ENSMUSG00000024456	Diap1	5596	5.28981	6.53241	0.0451
ENSMUST00000000033	ENSMUSG00000048583	Igf2	3708	3.70666	2.7591	0.02475
ENSMUST00000107270	ENSMUSG00000038902	Pogz	6399	3.66795	5.58324	0.0019
ENSMUST00000110639	ENSMUSG00000027254	Map1a	10145	53.656	64.3108	0.0127
ENSMUST00000047157	ENSMUSG00000042308	Setd1a	5927	1.18813	2.12635	0.00185
ENSMUST00000035065	ENSMUSG00000032487	Ptgs2	4453	4.64098	5.47396	0.03105
ENSMUST00000147641	ENSMUSG00000034429	Zfp707	1644	0.647783	2.20704	0.0496
ENSMUST00000161701	ENSMUSG00000051375	Pcdh1	3889	7.03514	9.38446	0.04905
ENSMUST00000006391	ENSMUSG00000045827	Serpinb9	3397	3.41444	2.56015	0.04235
ENSMUST00000038131	ENSMUSG00000033970	Rfc3	1317	5.41065	3.96689	0.0088
ENSMUST00000062254	ENSMUSG00000045930	Clec14a	4539	2.06709	1.70615	0.03645
ENSMUST00000034964	ENSMUSG00000032397	Tipin	1211	17.3933	13.1252	0.0008
ENSMUST00000034510	ENSMUSG00000032012	Pvrl1	5054	5.11697	6.48843	0.0012
ENSMUST00000061882	ENSMUSG00000048755	Mcat	1893	10.8807	9.24979	0.0417
ENSMUST00000020040	ENSMUSG00000019890	Nts	1176	10.265	13.3606	0.00285
ENSMUST00000042614	ENSMUSG00000042744	Gm15800	15482	16.6145	19.8682	0.0087
ENSMUST00000064580	ENSMUSG00000030108	Slc6a13	2234	6.64437	5.28397	0.02275
ENSMUST00000062092	ENSMUSG00000047832	Cdca4	2417	4.49148	3.6155	0.0166
ENSMUST00000025522	ENSMUSG00000024620	Pdgfrb	5407	2.96481	2.50028	0.0373
ENSMUST00000071590	ENSMUSG00000030779	Rbbp6	5728	0.363199	1.0481	0.02135
ENSMUST00000025295	ENSMUSG00000024427	Spry4	4587	1.63998	2.21621	0.00115
ENSMUST00000060642	ENSMUSG00000036273	Lrrk2	8275	17.8837	21.4184	0.0075
ENSMUST00000034564	ENSMUSG00000032062	2310030G06Rik	1242	2.06013	1.23354	0.0016
ENSMUST00000034562	ENSMUSG00000032060	Cryab	1185	25.114	30.458	0.0107
ENSMUST00000087996	ENSMUSG00000067594	Krt77	2930	3.46501	2.81641	0.0216
ENSMUST00000081670	ENSMUSG00000002546	Golga2	4164	0.653714	2.23754	0.02965
ENSMUST00000076362	ENSMUSG00000026254	Eif4e2	3394	6.46169	8.18263	0.03065
ENSMUST00000023099	ENSMUSG00000022462	Slc38a2	4626	32.3679	38.6757	0.00745
ENSMUST00000025202	ENSMUSG00000058975	Kcnc1	7759	6.74764	8.18034	0.0201
ENSMUST00000199314	ENSMUSG00000040473	Cfap69	2189	1.27082	0.513192	0.0288
ENSMUST00000057798	ENSMUSG00000004931	Apba3	2106	5.67602	7.08385	0.0101
ENSMUST00000145664	ENSMUSG00000007880	Arid1a	8187	6.03772	7.49436	0.0099
ENSMUST00000061681	ENSMUSG00000044645	Gm7334	1356	0.797236	0.495961	0.03
ENSMUST00000030398	ENSMUSG00000028645	Slc2a1	3260	18.0133	20.8841	0.0371
ENSMUST00000126865	ENSMUSG00000034135	Sik3	6287	4.54249	5.71937	0.04165
ENSMUST00000019386	ENSMUSG00000005251	Ripk4	3541	0.464202	0.277636	0.0363
ENSMUST00000109823	ENSMUSG00000041798	Gck	2361	0.434978	0.01584	0.0307
ENSMUST00000089860	ENSMUSG00000037709	Fam13a	5786	3.70351	3.03242	0.01415
ENSMUST00000090287	ENSMUSG00000018830	Myh11	6632	2.12063	1.64878	0.00365
ENSMUST00000111518	ENSMUSG00000040181	Fmo1	1506	6.06836	8.70814	0.0496
ENSMUST00000015612	ENSMUSG00000015468	Notch4	6591	0.39962	0.661306	0.00055
ENSMUST00000025842	ENSMUSG00000024907	Gal	712	1.03052	1.82973	0.01545
ENSMUST00000032899	ENSMUSG00000030663	1110004F10Rik	1479	82.6038	71.4842	0.0375
ENSMUST00000046651	ENSMUSG00000040771	Oard1	1135	4.10806	2.67642	0.0472
ENSMUST00000078257	ENSMUSG00000079038	D130040H23Rik	1218	8.47897	6.87013	0.0238
ENSMUST00000113383	ENSMUSG00000047787	Flrt1	5859	4.80899	6.25776	0.0009
ENSMUST00000037035	ENSMUSG00000041135	Ripk2	2692	1.76567	1.21103	0.043
ENSMUST00000159109	ENSMUSG00000040524	Zfp609	7777	3.77377	4.63387	0.00565
ENSMUST00000041577	ENSMUSG00000037922	Bank1	3268	0.897093	0.486945	0.0186
ENSMUST00000101197	ENSMUSG00000030047	Arhgap25	2493	2.08038	2.87496	0.02375
ENSMUST00000111453	ENSMUSG00000029402	Snrnp35	1181	1.72369	0.861386	0.0208
ENSMUST00000153031	ENSMUSG00000037990	Sh3rf3	5682	3.55207	4.34016	0.0143
ENSMUST00000113343	ENSMUSG00000079450	Cldn34c1	3301	0.93227	0.659916	0.02585
ENSMUST00000041477	ENSMUSG00000037206	Islr	2226	1.15461	0.589627	0.03
ENSMUST00000040514	ENSMUSG00000038894	Irs2	4024	6.70771	9.62899	5e-05
ENSMUST00000036226	ENSMUSG00000033319	Fem1c	5726	7.39923	6.39955	0.04475
ENSMUST00000113975	ENSMUSG00000089774	Slc5a3	10913	13.1745	15.7962	0.0079
ENSMUST00000090746	ENSMUSG00000027875	Hmgcs2	3290	4.91134	3.94851	0.01945
ENSMUST00000182024	ENSMUSG00000025427	Rnf165	4309	1.24479	2.12417	0.00255
ENSMUST00000029025	ENSMUSG00000027520	Zdbf2	12112	3.80347	5.12031	0.00615
ENSMUST00000159196	ENSMUSG00000037989	Wnk2	3392	2.90553	3.97842	0.0495
ENSMUST00000041093	ENSMUSG00000038648	Creb3l2	7082	1.03153	1.28808	0.01665
ENSMUST00000088373	ENSMUSG00000030257	Srgap3	8887	3.87379	5.58768	0.02835
ENSMUST00000022646	ENSMUSG00000022061	Nkx3-1	3195	0.740626	0.522714	0.0184
ENSMUST00000076840	ENSMUSG00000048915	Efna5	4032	5.45887	6.53697	0.02165
ENSMUST00000039431	ENSMUSG00000059146	Ntrk3	19703	9.04496	10.9203	0.016
ENSMUST00000059452	ENSMUSG00000050600	Zfp831	9807	3.88694	4.6905	0.00785
ENSMUST00000064016	ENSMUSG00000052229	Gpr17	5195	6.42666	8.06818	0.003
ENSMUST00000085809	ENSMUSG00000030583	Sipa1l3	7713	0.714072	0.960045	0.04025
ENSMUST00000105505	ENSMUSG00000019813	Cep57l1	2071	0.047097	0.58618	0.0469
ENSMUST00000048621	ENSMUSG00000035383	Pmch	749	6.16214	22.9837	0.0004
ENSMUST00000191104	ENSMUSG00000055322	Tns1	9904	0.546344	1.47005	0.00135
ENSMUST00000107973	ENSMUSG00000036052	Dnajb5	2300	20.4109	26.1909	0.00925
ENSMUST00000066819	ENSMUSG00000054034	Tceal5	1044	40.7653	34.4738	0.02355
ENSMUST00000111171	ENSMUSG00000053293	Pom121	5580	4.07853	5.18791	0.0044
ENSMUST00000065767	ENSMUSG00000026047	Kdelc1	2359	1.3144	1.85366	0.039
ENSMUST00000084828	ENSMUSG00000042029	Ncapg2	6604	1.36476	1.66412	0.0253
ENSMUST00000097874	ENSMUSG00000028793	Rnf19b	1992	4.08866	5.91395	0.0385
ENSMUST00000046001	ENSMUSG00000037727	Avp	577	20.7137	53.4845	5e-05
ENSMUST00000021706	ENSMUSG00000021277	Traf3	7060	3.74201	4.80463	0.0478
ENSMUST00000042971	ENSMUSG00000038352	Arl5c	1571	1.2431	0.848714	0.02165
ENSMUST00000042970	ENSMUSG00000041695	Kcnj2	5444	9.51971	8.17357	0.03255
ENSMUST00000198865	ENSMUSG00000032492	Pth1r	2201	4.58e-05	1.17264	0.04995
ENSMUST00000142555	ENSMUSG00000069919	Hba-a1	494	209.312	249.843	0.03155
ENSMUST00000130491	ENSMUSG00000056216	Cebpg	4709	13.6163	11.4522	0.01365
ENSMUST00000022460	ENSMUSG00000021903	Galnt15	6326	0.672513	0.485011	0.00495
ENSMUST00000051129	ENSMUSG00000046807	Lrrc75b	4601	1.50253	1.93025	0.0081
ENSMUST00000102696	ENSMUSG00000047675	Rps8	860	252.593	219.043	0.0352
ENSMUST00000036456	ENSMUSG00000021572	Cep72	3632	0.41593	0.289499	0.04125
ENSMUST00000059579	ENSMUSG00000037808	Fam76b	3702	6.54336	4.45805	0.0012
ENSMUST00000033783	ENSMUSG00000031409	Tceal6	1114	59.1633	49.0054	0.00615
ENSMUST00000060955	ENSMUSG00000027346	Gpcpd1	3686	26.9288	22.0784	0.0474
ENSMUST00000047922	ENSMUSG00000034919	Ttc22	2554	0.555354	0.385958	0.04655
ENSMUST00000115789	ENSMUSG00000023805	Synj2	5130	8.43316	11.2379	0.02595
ENSMUST00000068714	ENSMUSG00000024241	Sos1	8919	7.51273	8.84624	0.01525
ENSMUST00000042470	ENSMUSG00000030757	Zkscan2	7831	2.9706	2.12032	0.0002
ENSMUST00000029440	ENSMUSG00000027848	Olfml3	5465	1.29435	1.69752	0.01795
ENSMUST00000029447	ENSMUSG00000027854	Sike1	7375	4.40635	5.419	0.00635
ENSMUST00000121618	ENSMUSG00000045312	Lhfpl2	4209	3.70611	2.32236	0.00595
ENSMUST00000161576	ENSMUSG00000031770	Herpud1	1952	25.3662	29.8104	0.0353
ENSMUST00000001156	ENSMUSG00000001128	Cfp	1636	1.03186	1.48847	0.01705
ENSMUST00000160379	ENSMUSG00000090071	Cdk5r2	2799	14.5834	17.0504	0.02895
ENSMUST00000075602	ENSMUSG00000070713	Gm10282	1159	1.96968	1.01069	0.0005
ENSMUST00000049149	ENSMUSG00000040249	Lrp1	14888	26.3694	30.4598	0.0277
ENSMUST00000190686	ENSMUSG00000039218	Srrm2	8864	20.6968	26.455	0.0075
ENSMUST00000035849	ENSMUSG00000033053	1700028P14Rik	868	1.07524	0.577085	0.02395
ENSMUST00000004681	ENSMUSG00000004565	Pnpla6	4437	3.61826	5.46926	0.004
ENSMUST00000081710	ENSMUSG00000027012	Dync1i2	2631	5.89721	2.73649	0.04375
ENSMUST00000064364	ENSMUSG00000020448	Rnf185	2906	0.633831	0.209654	0.04155
ENSMUST00000004684	ENSMUSG00000004568	Arhgef18	5271	8.3757	9.75206	0.0424
ENSMUST00000138157	ENSMUSG00000027238	Frmd5	4230	4.52543	5.90885	0.0133
ENSMUST00000073884	ENSMUSG00000062991	Nrg1	2103	2.06411	2.75386	0.0085
ENSMUST00000118828	ENSMUSG00000037098	Rab11fip3	3271	2.33201	3.54545	0.02105
ENSMUST00000029846	ENSMUSG00000028195	Cyr61	2019	5.78704	2.24778	5e-05
ENSMUST00000023360	ENSMUSG00000022679	Mpv17l	3087	21.3062	16.3494	0.0207
ENSMUST00000031311	ENSMUSG00000029366	Dck	3078	9.37035	7.86236	0.02045
ENSMUST00000077485	ENSMUSG00000029587	Zfp12	4294	4.56855	6.24636	0.0225
ENSMUST00000123614	ENSMUSG00000072946	Ptgr2	3168	14.8786	12.487	0.0234
ENSMUST00000109619	ENSMUSG00000038241	Cep250	7977	2.48416	1.69487	0.0143
ENSMUST00000026494	ENSMUSG00000025427	Rnf165	7300	0.942578	1.45004	0.004
ENSMUST00000107123	ENSMUSG00000020923	Ubtf	2759	12.5117	17.0926	0.0268
ENSMUST00000047285	ENSMUSG00000032952	Ap4b1	2799	5.53886	4.37028	0.0431
ENSMUST00000057243	ENSMUSG00000048572	Tmem252	2462	0.800164	0.498645	0.0052
ENSMUST00000110347	ENSMUSG00000021136	Smoc1	3496	1.06905	0.486669	0.0411
ENSMUST00000105285	ENSMUSG00000019936	Epyc	2539	0.71604	0.507597	0.0384
ENSMUST00000068322	ENSMUSG00000054986	Sec14l3	2686	0.804399	0.569402	0.0284
ENSMUST00000092285	ENSMUSG00000048240	Gng7	3362	21.1279	27.5831	0.004
ENSMUST00000060369	ENSMUSG00000046178	Nxph1	2578	7.22141	9.16473	0.0483
ENSMUST00000069620	ENSMUSG00000055866	Per2	5833	4.27463	7.57512	5e-05
ENSMUST00000068891	ENSMUSG00000038068	Rnf144b	4576	1.85924	2.76989	0.01575
ENSMUST00000034746	ENSMUSG00000032221	Mns1	5250	0.770687	0.53223	0.0433
ENSMUST00000024042	ENSMUSG00000023272	Creld2	1364	9.68818	15.3358	5e-05
ENSMUST00000130348	ENSMUSG00000042997	Nhlrc3	4885	1.97617	1.27635	0.03315
ENSMUST00000082432	ENSMUSG00000007682	Dio2	5813	14.4418	17.5069	0.00415
ENSMUST00000013759	ENSMUSG00000008200	Fnbp4	4691	7.46252	6.07909	0.01015
ENSMUST00000113203	ENSMUSG00000045427	Hnrnph2	2315	10.5536	5.88275	0.02405
ENSMUST00000164163	ENSMUSG00000022372	Sla	2952	3.84999	2.74045	0.0165
ENSMUST00000115621	ENSMUSG00000031167	Rbm3	1338	25.0746	16.3033	0.01035
ENSMUST00000065169	ENSMUSG00000036180	Gatad2a	5208	1.0897	0.508219	0.0034
ENSMUST00000096019	ENSMUSG00000071531	Gprin2	1601	0.473117	0.719704	0.0456
ENSMUST00000162300	ENSMUSG00000030098	Grip2	5206	1.44085	1.8451	0.01625
ENSMUST00000164491	ENSMUSG00000090667	Gm765	3132	2.14275	3.38658	5e-05
ENSMUST00000113759	ENSMUSG00000026790	Odf2	3807	2.87088	1.57589	0.02215
ENSMUST00000128353	ENSMUSG00000037904	Ankrd9	2577	0.980261	1.45565	0.0371
ENSMUST00000109298	ENSMUSG00000017664	Slc35c2	1991	0.59647	1.81427	0.02345
ENSMUST00000067168	ENSMUSG00000054256	Msi1	1254	0.396341	1.10995	0.03925
ENSMUST00000022986	ENSMUSG00000022358	Fbxo32	6936	5.98624	5.10313	0.03665
ENSMUST00000093166	ENSMUSG00000020340	Cyfip2	6298	93.6494	108.945	0.0275
ENSMUST00000106635	ENSMUSG00000051497	Kcnj16	3671	1.96844	1.3313	0.00015
ENSMUST00000185502	ENSMUSG00000056222	Spock1	4614	20.3848	24.5912	0.01895
ENSMUST00000053306	ENSMUSG00000049112	Oxtr	4704	1.40759	2.15704	0.0005
ENSMUST00000124470	ENSMUSG00000005268	Prlr	9900	0.533179	0.670218	0.0333
ENSMUST00000197694	ENSMUSG00000027680	Fxr1	2129	15.9267	21.7574	0.0271
ENSMUST00000109191	ENSMUSG00000074575	Kcng1	4089	1.73778	2.59272	0.0005
ENSMUST00000059826	ENSMUSG00000050556	Kcnb1	3725	24.0729	28.864	0.016
ENSMUST00000077730	ENSMUSG00000026447	Pik3c2b	7928	1.9371	2.57064	0.00085
ENSMUST00000053308	ENSMUSG00000048424	Ranbp3l	3017	2.11201	1.63158	0.01465
ENSMUST00000030917	ENSMUSG00000029050	Ski	5522	11.7676	15.0556	0.01935
ENSMUST00000002305	ENSMUSG00000042599	Kdm7a	9566	14.1865	17.4318	0.00205
ENSMUST00000020926	ENSMUSG00000020607	Fam84a	3379	28.3319	33.3486	0.01565
ENSMUST00000020927	ENSMUSG00000020605	Hs1bp3	2958	2.44791	1.93883	0.0198
ENSMUST00000160721	ENSMUSG00000051375	Pcdh1	5416	11.9276	15.7221	0.00305
ENSMUST00000020922	ENSMUSG00000020601	Trib2	4198	16.4145	21.1857	0.00015
ENSMUST00000028222	ENSMUSG00000026864	Hspa5	3672	15.4139	23.7744	0.01365
ENSMUST00000028595	ENSMUSG00000027173	Depdc7	1801	1.09751	0.782165	0.03365
ENSMUST00000063103	ENSMUSG00000043773	1700048O20Rik	1642	4.90646	3.57726	0.00175
ENSMUST00000049093	ENSMUSG00000038393	Txnip	2795	2.60255	3.81331	0.0104
ENSMUST00000114160	ENSMUSG00000001962	Fam50a	1383	10.409	7.98195	0.00465
ENSMUST00000060148	ENSMUSG00000021366	Hivep1	8753	7.3198	9.08637	0.00145
ENSMUST00000033930	ENSMUSG00000031530	Dusp4	2740	4.17177	5.85371	0.0001
ENSMUST00000150285	ENSMUSG00000028521	Slc35d1	4242	0.199905	0.437936	0.0106
ENSMUST00000062765	ENSMUSG00000030443	Zfp583	2550	1.82447	1.09412	0.0047
ENSMUST00000023741	ENSMUSG00000048154	Kmt2d	19823	3.43122	5.22813	5e-05
ENSMUST00000112459	ENSMUSG00000026896	Ifih1	3616	0.874268	0.537803	0.01575
ENSMUST00000166814	ENSMUSG00000035131	Brinp3	2760	15.0743	11.6948	0.0195
ENSMUST00000110316	ENSMUSG00000031608	Galnt7	3413	2.25377	3.18865	0.0109
ENSMUST00000040599	ENSMUSG00000009418	Nav1	12767	1.48714	2.3754	0.00065
ENSMUST00000164304	ENSMUSG00000056917	Sipa1	3614	0.821207	1.22815	0.0197
ENSMUST00000169266	ENSMUSG00000005442	Cic	8221	3.04199	3.91122	0.01115
ENSMUST00000102961	ENSMUSG00000028444	Cntfr	1995	4.08131	5.24002	0.0292
ENSMUST00000040455	ENSMUSG00000036450	Hif1an	6194	3.99967	4.63646	0.0482
ENSMUST00000110492	ENSMUSG00000050271	D8Ertd82e	4780	1.99684	2.96479	0.0003
ENSMUST00000098576	ENSMUSG00000038535	Zfp280d	4387	6.54664	8.71774	0.01175
ENSMUST00000049699	ENSMUSG00000048310	Pskh1	3255	3.18872	2.43975	0.00325
ENSMUST00000029694	ENSMUSG00000028059	Arhgef2	4300	8.7275	11.7076	0.02815
ENSMUST00000021913	ENSMUSG00000021460	Auh	1320	33.6746	23.4757	0.00815
ENSMUST00000028764	ENSMUSG00000027301	Oxt	537	15.2151	38.6873	5e-05
ENSMUST00000052089	ENSMUSG00000046962	Zbtb21	5410	2.70052	1.9081	0.0487
ENSMUST00000162645	ENSMUSG00000007817	Zmiz1	7482	3.60629	5.30483	5e-05
ENSMUST00000202692	ENSMUSG00000058748	Zfp958	1682	12.0247	9.83296	0.0114
ENSMUST00000167323	ENSMUSG00000090698	Apold1	3567	4.04156	1.67313	5e-05
ENSMUST00000028045	ENSMUSG00000026712	Mrc1	5374	2.06061	1.62197	0.00695
ENSMUST00000048982	ENSMUSG00000036158	Prickle1	4085	20.6873	25.8958	0.0035
ENSMUST00000028829	ENSMUSG00000027351	Spred1	6016	61.2561	73.0476	0.00605
ENSMUST00000189185	ENSMUSG00000100967	Gm29666	8038	0.578527	0.462916	0.046
ENSMUST00000002095	ENSMUSG00000002028	Kmt2a	16439	5.98649	8.3169	0.0003
ENSMUST00000109255	ENSMUSG00000036158	Prickle1	4144	1.88375	0.373631	0.02375
ENSMUST00000022600	ENSMUSG00000022022	Mtrf1	1862	4.46198	3.57714	0.0234
ENSMUST00000067763	ENSMUSG00000054626	Xlr	1032	0.443563	1.15005	0.01745
ENSMUST00000047443	ENSMUSG00000032718	Mansc1	2376	2.98834	2.44	0.04175
ENSMUST00000120990	ENSMUSG00000051041	Olfml1	1685	6.27773	4.79559	0.0035
ENSMUST00000112751	ENSMUSG00000057329	Bcl2	7191	4.27286	5.03739	0.0288
ENSMUST00000041589	ENSMUSG00000037573	Tob1	2288	12.6326	10.1424	0.00505
ENSMUST00000112756	ENSMUSG00000055003	Lrtm2	3569	10.6066	12.5109	0.0229
ENSMUST00000167327	ENSMUSG00000015143	Actn1	2664	5.94617	9.12523	0.0025
ENSMUST00000038422	ENSMUSG00000034168	Irf2bpl	4112	13.2923	15.5945	0.0196
ENSMUST00000049621	ENSMUSG00000048001	Hes5	1273	13.7545	10.6493	0.0028
ENSMUST00000005019	ENSMUSG00000004885	Crabp2	931	4.62411	3.44425	0.0203
ENSMUST00000020106	ENSMUSG00000019947	Arid5b	4494	5.44251	7.23276	0.0002
ENSMUST00000049628	ENSMUSG00000050856	Atp5k	371	1000.03	842.961	0.0111
ENSMUST00000175866	ENSMUSG00000025255	Zfhx4	11287	0.345587	0.646841	0.00165
ENSMUST00000051965	ENSMUSG00000045337	Defb11	317	0	2.20856	0.00135
ENSMUST00000038295	ENSMUSG00000041757	Plekha6	7388	5.23368	6.42375	0.0128
ENSMUST00000035908	ENSMUSG00000033730	Egr3	1416	7.83586	11.1653	5e-05
ENSMUST00000036554	ENSMUSG00000032849	Abcc4	5729	1.60214	1.95652	0.02515
ENSMUST00000050160	ENSMUSG00000051669	AU021092	1363	2.28222	1.67227	0.02635
ENSMUST00000032194	ENSMUSG00000030103	Bhlhe40	3113	27.5582	35.4992	0.0004
ENSMUST00000107938	ENSMUSG00000038738	Shank1	9826	3.813	4.8464	0.03605
ENSMUST00000026062	ENSMUSG00000025076	Casp7	2350	1.6703	1.16027	0.00425
ENSMUST00000025739	ENSMUSG00000024817	Uhrf2	3536	19.9455	24.0201	0.01105
ENSMUST00000148222	ENSMUSG00000025869	Nop16	790	4.69743	8.45637	0.0281
ENSMUST00000091641	ENSMUSG00000021431	Snrnp48	1789	7.03638	8.91174	0.00545
ENSMUST00000166193	ENSMUSG00000051985	Igfn1	8989	1.83782	1.52953	0.03475
ENSMUST00000120904	ENSMUSG00000042807	Hecw2	11263	11.2825	8.6842	0.0127
ENSMUST00000025025	ENSMUSG00000024190	Dusp1	1990	16.5594	9.07346	5e-05
ENSMUST00000025253	ENSMUSG00000024393	Prrc2a	6888	9.69118	13.2037	5e-05
ENSMUST00000036074	ENSMUSG00000036246	Gmip	3933	0.551874	0.782414	0.0448
ENSMUST00000171071	ENSMUSG00000041258	Zfp236	9626	1.33136	1.75187	0.02315
ENSMUST00000022734	ENSMUSG00000022136	Dnajc3	5190	18.7904	23.8772	0.0003
ENSMUST00000029400	ENSMUSG00000027820	Mme	3782	1.4797	0.80359	0.0407
ENSMUST00000050467	ENSMUSG00000048546	Tob2	3994	4.58967	3.8848	0.03615
ENSMUST00000029367	ENSMUSG00000027792	Bche	6210	1.26885	0.983924	0.012
ENSMUST00000107906	ENSMUSG00000062785	Kcnc3	5058	3.70154	5.58688	5e-05
ENSMUST00000176824	ENSMUSG00000037112	Sik2	5369	1.51343	2.3354	0.0378
ENSMUST00000087176	ENSMUSG00000050121	Opalin	1838	6.40922	4.63874	0.00045
ENSMUST00000105889	ENSMUSG00000012117	Dhdds	890	5.86318	2.98186	0.04245
ENSMUST00000202326	ENSMUSG00000029608	Rph3a	2621	13.1141	17.7804	0.03885
ENSMUST00000112177	ENSMUSG00000006527	Sfmbt1	3299	1.41579	2.84887	0.0062
ENSMUST00000031445	ENSMUSG00000029482	Aacs	3239	11.8309	13.9896	0.02085
ENSMUST00000043596	ENSMUSG00000034055	Phka1	5938	0.988006	0.563453	0.04935
ENSMUST00000021770	ENSMUSG00000021337	Scgn	1412	1.40356	0.815117	0.00265
ENSMUST00000139820	ENSMUSG00000031949	Adat1	2762	0.736398	1.11661	0.01765
ENSMUST00000102656	ENSMUSG00000052135	Foxo6	2615	2.05204	2.76675	0.0031
ENSMUST00000021674	ENSMUSG00000021250	Fos	2108	20.6147	11.3983	5e-05
ENSMUST00000117222	ENSMUSG00000044709	Gemin7	1023	6.18926	4.08491	0.0367
ENSMUST00000094569	ENSMUSG00000026442	Nfasc	9739	11.0568	13.6328	0.00385
ENSMUST00000021670	ENSMUSG00000021244	Ylpm1	7003	6.2857	7.83206	0.038
ENSMUST00000201489	ENSMUSG00000037795	N4bp2	9055	1.01417	1.27797	0.01805
ENSMUST00000058884	ENSMUSG00000022685	Parn	2902	9.1621	7.85469	0.0439
ENSMUST00000043061	ENSMUSG00000042655	Fam159b	1310	0.677275	0.374672	0.0204
ENSMUST00000037057	ENSMUSG00000002617	Zfp40	4103	7.50866	5.92483	0.01055
ENSMUST00000057110	ENSMUSG00000043424	Eif3j2	2379	6.80478	8.57141	0.00515
ENSMUST00000107042	ENSMUSG00000029461	Fam168a	6277	17.4514	23.7324	0.00925
ENSMUST00000192095	ENSMUSG00000033767	D930015E06Rik	4774	0.417244	0.921575	0.0184
ENSMUST00000163059	ENSMUSG00000015748	Prpf3	592	2.58677	0.279875	0.04725
ENSMUST00000077290	ENSMUSG00000025823	Pdia4	2399	26.7052	36.1379	5e-05
ENSMUST00000022137	ENSMUSG00000021636	Marveld2	3061	0.2665	0.426945	0.04195
ENSMUST00000001455	ENSMUSG00000001419	Mef2d	5401	9.75233	12.3573	0.0079
ENSMUST00000032696	ENSMUSG00000055305	Zfp93	2324	3.16658	4.58769	0.0041
ENSMUST00000064230	ENSMUSG00000052395	Rft1	2387	5.39177	4.08319	0.00675
ENSMUST00000026663	ENSMUSG00000025578	Cbx8	3580	3.14963	2.3705	0.00175
ENSMUST00000092517	ENSMUSG00000018363	Smurf2	3125	0.308989	1.07261	0.0361
ENSMUST00000005077	ENSMUSG00000004951	Hspb1	903	7.42612	9.16685	0.043
ENSMUST00000086580	ENSMUSG00000053110	Yap1	4115	4.81515	3.64483	0.01695
ENSMUST00000055083	ENSMUSG00000045471	Hcrt	586	1.15653	9.12273	0.0488
ENSMUST00000034076	ENSMUSG00000031654	Cbln1	2334	1.99111	2.91152	0.0025
ENSMUST00000167058	ENSMUSG00000034751	Mast4	10636	1.53046	2.24223	0.0249
ENSMUST00000020358	ENSMUSG00000020149	Rab1a	2827	46.7217	36.3368	0.015
ENSMUST00000055087	ENSMUSG00000021457	Syk	5122	0.334317	0.728518	0.0123
ENSMUST00000178343	ENSMUSG00000095041	PISD	4060	25.2691	31.1831	0.01575
ENSMUST00000079601	ENSMUSG00000013089	Etv5	3975	27.1175	31.99	0.0142
ENSMUST00000030556	ENSMUSG00000028771	Ptpn12	3280	6.75962	8.64058	0.00285
ENSMUST00000019677	ENSMUSG00000028708	Mknk1	2543	5.91574	4.74605	0.0306
ENSMUST00000163401	ENSMUSG00000037674	Rfx7	7880	3.98925	4.75449	0.0277
ENSMUST00000068975	ENSMUSG00000057101	Zfp180	3901	20.5225	24.1974	0.01965
ENSMUST00000103071	ENSMUSG00000020713	Gh	862	0.0836751	3.01122	0.01715
ENSMUST00000165559	ENSMUSG00000052928	Ctif	6173	5.13023	6.11008	0.0213
ENSMUST00000049355	ENSMUSG00000042688	Mapk6	4072	15.3126	18.6413	0.01295
ENSMUST00000032571	ENSMUSG00000030411	Nova2	8372	2.09302	3.15603	5e-05
ENSMUST00000122956	ENSMUSG00000046062	Ppp1r15b	3688	2.70048	4.18993	0.0369
ENSMUST00000039234	ENSMUSG00000040410	Fbxl4	2546	12.195	10.4147	0.04805
ENSMUST00000188553	ENSMUSG00000021843	Ktn1	3918	9.57603	5.19691	0.0059
ENSMUST00000119557	ENSMUSG00000033377	Palmd	3305	0.409759	0.699933	0.0324
ENSMUST00000094894	ENSMUSG00000070867	Trabd2b	6617	0.665422	0.830486	0.04565
ENSMUST00000024636	ENSMUSG00000069135	Fgfr1op	3077	8.81959	7.28018	0.0277
ENSMUST00000037480	ENSMUSG00000038013	Wipf2	7011	6.72041	8.22378	0.0046
ENSMUST00000023559	ENSMUSG00000022853	Ehhadh	3018	1.50335	1.03048	0.00155
ENSMUST00000034776	ENSMUSG00000032245	Cln6	2142	3.45008	2.82318	0.04585
ENSMUST00000057288	ENSMUSG00000020571	Pdia6	2175	67.2137	85.9867	0.0002
ENSMUST00000034774	ENSMUSG00000032243	Itga11	4969	0.943012	1.28345	0.038
ENSMUST00000053862	ENSMUSG00000028744	Pqlc2	1532	0.694218	1.66264	0.04125
ENSMUST00000053865	ENSMUSG00000046687	Gm5424	1595	0.446122	0.700167	0.0337
ENSMUST00000082287	ENSMUSG00000058523	Mup5	925	0.714536	1.16772	0.0366
ENSMUST00000086693	ENSMUSG00000052105	Mtcl1	7221	2.31465	1.07656	0.0186
ENSMUST00000109380	ENSMUSG00000022387	Brd1	3259	4.15252	6.22911	0.0123
ENSMUST00000060435	ENSMUSG00000050989	Sepn1	3445	2.78304	3.46886	0.01295
ENSMUST00000117911	ENSMUSG00000032511	Scn5a	8453	0.572942	0.890159	0.0008
ENSMUST00000147479	ENSMUSG00000029516	Cit	5016	5.68654	7.41731	0.02825
ENSMUST00000021271	ENSMUSG00000020893	Per1	4671	6.2198	7.83039	0.0203
ENSMUST00000021273	ENSMUSG00000020894	Vamp2	2205	105.164	122.806	0.0173
ENSMUST00000200169	ENSMUSG00000053754	Chd8	8452	8.50932	10.5919	0.0272
ENSMUST00000065797	ENSMUSG00000027221	Chst1	2680	43.2422	50.1365	0.0257
ENSMUST00000041815	ENSMUSG00000060771	Tsga10	3400	0.6885	1.25577	0.0387
ENSMUST00000046266	ENSMUSG00000042507	Elmsan1	6848	1.2811	0.841518	0.03425
ENSMUST00000037552	ENSMUSG00000057722	Lepr	4127	0.200017	0.403045	0.0251
