# Supplementary material for: Analyses of mRNA Profiling through RNA Sequencing on a SAMP8 Mouse Model in Response to Ginsenoside Rg1 and Rb1 Treatment
Source: Front Pharmacol. 2017 Feb 27;8:88. doi: 10.3389/fphar.2017.00088 (PMC5326756; doi:10.3389/fphar.2017.00088)
Supplement: Supplementary file 4 [file Table4.XLSX]

## Sheet: Supplementary Table S4
GO enrichment analysis of the significantly dysregulated mRNAs in SAMP8 and SAMP8+GRg1 mice
GO_accession	Description	Term_type	pValue	CAD_item	CAD_list	Bg_item	Bg_list
GO:0044260	cellular macromolecule metabolic process	biological_process	6.9561e-29	816	1707	7546	22504
GO:0044237	cellular metabolic process	biological_process	4.5023e-28	1001	1707	9758	22504
GO:0005622	intracellular	cellular_component	7.6466e-27	1294	1707	13563	22504
GO:0043170	macromolecule metabolic process	biological_process	9.4641e-26	874	1707	8400	22504
GO:0044424	intracellular part	cellular_component	9.2223e-25	1240	1707	12954	22504
GO:0071704	organic substance metabolic process	biological_process	4.1378e-24	1027	1707	10301	22504
GO:0031323	regulation of cellular metabolic process	biological_process	6.4337e-24	625	1707	5479	22504
GO:0044238	primary metabolic process	biological_process	6.4492e-24	998	1707	9952	22504
GO:0080090	regulation of primary metabolic process	biological_process	2.698e-22	606	1707	5353	22504
GO:0008152	metabolic process	biological_process	6.4368e-22	1119	1707	11592	22504
GO:0005634	nucleus	cellular_component	5.457e-21	676	1707	6272	22504
GO:0060255	regulation of macromolecule metabolic process	biological_process	7.8194e-21	570	1707	5050	22504
GO:0043229	intracellular organelle	cellular_component	1.5182e-20	1096	1707	11338	22504
GO:0043231	intracellular membrane-bounded organelle	cellular_component	2.0031e-20	1017	1707	10282	22504
GO:0009987	cellular process	biological_process	2.5579e-20	1390	1707	15999	22504
GO:0019222	regulation of metabolic process	biological_process	2.93e-20	670	1707	6177	22504
GO:0043226	organelle	cellular_component	4.3672e-20	1167	1707	12252	22504
GO:0043227	membrane-bounded organelle	cellular_component	2.566e-19	1100	1707	11375	22504
GO:0048523	negative regulation of cellular process	biological_process	5.0661e-19	436	1707	3661	22504
GO:0005488	binding	molecular_function	5.3534e-19	1421	1707	15971	22504
GO:0016070	RNA metabolic process	biological_process	1.4469e-18	474	1707	4166	22504
GO:0010467	gene expression	biological_process	1.6262e-18	544	1707	5012	22504
GO:0031326	regulation of cellular biosynthetic process	biological_process	2.5464e-18	449	1707	3903	22504
GO:0090304	nucleic acid metabolic process	biological_process	3.4575e-18	521	1707	4706	22504
GO:0009889	regulation of biosynthetic process	biological_process	3.913e-18	452	1707	3944	22504
GO:1901360	organic cyclic compound metabolic process	biological_process	7.9029e-18	637	1707	5993	22504
GO:0010468	regulation of gene expression	biological_process	1.2669e-17	463	1707	4060	22504
GO:0048519	negative regulation of biological process	biological_process	1.2852e-17	464	1707	4022	22504
GO:0009059	macromolecule biosynthetic process	biological_process	1.9957e-17	507	1707	4645	22504
GO:0005515	protein binding	molecular_function	2.0842e-17	1165	1707	12233	22504
GO:0044267	cellular protein metabolic process	biological_process	2.7513e-17	459	1707	4004	22504
GO:0046483	heterocycle metabolic process	biological_process	2.7795e-17	615	1707	5773	22504
GO:0006139	nucleobase-containing compound metabolic process	biological_process	3.3804e-17	601	1707	5624	22504
GO:0010556	regulation of macromolecule biosynthetic process	biological_process	3.5122e-17	429	1707	3730	22504
GO:0006725	cellular aromatic compound metabolic process	biological_process	6.5762e-17	616	1707	5806	22504
GO:0034645	cellular macromolecule biosynthetic process	biological_process	6.9208e-17	495	1707	4537	22504
GO:2000112	regulation of cellular macromolecule biosynthetic process	biological_process	7.8929e-17	420	1707	3646	22504
GO:0006807	nitrogen compound metabolic process	biological_process	8.0456e-17	659	1707	6295	22504
GO:0034641	cellular nitrogen compound metabolic process	biological_process	1.2629e-16	626	1707	5938	22504
GO:0051252	regulation of RNA metabolic process	biological_process	4.6864e-16	398	1707	3451	22504
GO:0051171	regulation of nitrogen compound metabolic process	biological_process	7.834e-16	472	1707	4228	22504
GO:0019219	regulation of nucleobase-containing compound metabolic process	biological_process	1.0795e-15	466	1707	4172	22504
GO:1901363	heterocyclic compound binding	molecular_function	1.7092e-15	585	1707	5555	22504
GO:0044249	cellular biosynthetic process	biological_process	2.1377e-15	568	1707	5447	22504
GO:1901576	organic substance biosynthetic process	biological_process	2.2348e-15	577	1707	5548	22504
GO:0097159	organic cyclic compound binding	molecular_function	2.6898e-15	590	1707	5629	22504
GO:0032774	RNA biosynthetic process	biological_process	4.4058e-15	392	1707	3443	22504
GO:0009058	biosynthetic process	biological_process	4.6783e-15	582	1707	5626	22504
GO:0043412	macromolecule modification	biological_process	6.0027e-15	390	1707	3278	22504
GO:0005623	cell	cellular_component	7.7508e-15	1404	1707	16465	22504
GO:0031324	negative regulation of cellular metabolic process	biological_process	8.9359e-15	232	1707	1794	22504
GO:0006351	transcription, DNA-dependent	biological_process	9.3028e-15	389	1707	3426	22504
GO:0019538	protein metabolic process	biological_process	1.1648e-14	515	1707	4774	22504
GO:2001141	regulation of RNA biosynthetic process	biological_process	1.2292e-14	382	1707	3353	22504
GO:0006355	regulation of transcription, DNA-dependent	biological_process	2.7554e-14	380	1707	3348	22504
GO:0044464	cell part	cellular_component	2.8836e-14	1398	1707	16415	22504
GO:0005575	cellular_component	cellular_component	3.6739e-14	1681	1707	21349	22504
GO:0032268	regulation of cellular protein metabolic process	biological_process	3.8653e-14	220	1707	1628	22504
GO:0034654	nucleobase-containing compound biosynthetic process	biological_process	4.6441e-14	419	1707	3804	22504
GO:0006464	cellular protein modification process	biological_process	5.6133e-14	373	1707	3146	22504
GO:0036211	protein modification process	biological_process	5.6133e-14	373	1707	3146	22504
GO:0065007	biological regulation	biological_process	8.0277e-14	1039	1707	11734	22504
GO:0050794	regulation of cellular process	biological_process	8.5833e-14	947	1707	10593	22504
GO:0018130	heterocycle biosynthetic process	biological_process	1.5541e-13	423	1707	3879	22504
GO:0009892	negative regulation of metabolic process	biological_process	1.5838e-13	245	1707	1965	22504
GO:1901362	organic cyclic compound biosynthetic process	biological_process	1.7814e-13	433	1707	3994	22504
GO:0019438	aromatic compound biosynthetic process	biological_process	1.8913e-13	423	1707	3880	22504
GO:0050789	regulation of biological process	biological_process	3.0855e-13	993	1707	11222	22504
GO:0044271	cellular nitrogen compound biosynthetic process	biological_process	3.7115e-13	426	1707	3931	22504
GO:0051246	regulation of protein metabolic process	biological_process	4.5932e-13	236	1707	1824	22504
GO:0070013	intracellular organelle lumen	cellular_component	5.3165e-13	404	1707	3600	22504
GO:0005737	cytoplasm	cellular_component	6.0872e-13	945	1707	9826	22504
GO:0043233	organelle lumen	cellular_component	8.4735e-13	404	1707	3612	22504
GO:0031974	membrane-enclosed lumen	cellular_component	1.4631e-12	408	1707	3674	22504
GO:0010605	negative regulation of macromolecule metabolic process	biological_process	1.6073e-12	228	1707	1833	22504
GO:0071840	cellular component organization or biogenesis	biological_process	3.0472e-12	542	1707	5091	22504
GO:0016043	cellular component organization	biological_process	7.4409e-12	527	1707	4929	22504
GO:0003676	nucleic acid binding	molecular_function	1.3553e-11	369	1707	3511	22504
GO:0032502	developmental process	biological_process	1.7575e-11	570	1707	5513	22504
GO:0031327	negative regulation of cellular biosynthetic process	biological_process	3.2235e-11	171	1707	1336	22504
GO:0008150	biological_process	biological_process	3.8726e-11	1669	1707	21250	22504
GO:0005654	nucleoplasm	cellular_component	4.1327e-11	301	1707	2558	22504
GO:0007275	multicellular organismal development	biological_process	4.2363e-11	496	1707	4692	22504
GO:0009890	negative regulation of biosynthetic process	biological_process	7.4414e-11	172	1707	1361	22504
GO:0043167	ion binding	molecular_function	8.7646e-11	630	1707	6083	22504
GO:0031981	nuclear lumen	cellular_component	9.2611e-11	357	1707	3216	22504
GO:0044428	nuclear part	cellular_component	1.1802e-10	394	1707	3616	22504
GO:2000113	negative regulation of cellular macromolecule biosynthetic process	biological_process	1.4951e-10	158	1707	1233	22504
GO:0016310	phosphorylation	biological_process	3.5579e-10	217	1707	1746	22504
GO:0010558	negative regulation of macromolecule biosynthetic process	biological_process	3.6038e-10	162	1707	1288	22504
GO:0031399	regulation of protein modification process	biological_process	5.3842e-10	163	1707	1236	22504
GO:0006366	transcription from RNA polymerase II promoter	biological_process	8.2353e-10	212	1707	1771	22504
GO:0048518	positive regulation of biological process	biological_process	1.4463e-09	476	1707	4598	22504
GO:0006357	regulation of transcription from RNA polymerase II promoter	biological_process	2.422e-09	205	1707	1718	22504
GO:0044446	intracellular organelle part	cellular_component	2.4514e-09	705	1707	7314	22504
GO:0006796	phosphate-containing compound metabolic process	biological_process	2.7478e-09	336	1707	3016	22504
GO:0048522	positive regulation of cellular process	biological_process	3.7635e-09	433	1707	4150	22504
GO:0006793	phosphorus metabolic process	biological_process	3.7657e-09	339	1707	3058	22504
GO:0010033	response to organic substance	biological_process	4.0488e-09	271	1707	2476	22504
GO:0048731	system development	biological_process	4.3347e-09	440	1707	4209	22504
GO:0006325	chromatin organization	biological_process	4.5083e-09	94	1707	639	22504
GO:0071310	cellular response to organic substance	biological_process	4.7955e-09	202	1707	1692	22504
GO:0044422	organelle part	cellular_component	5.0516e-09	715	1707	7451	22504
GO:0032269	negative regulation of cellular protein metabolic process	biological_process	6.9134e-09	81	1707	513	22504
GO:0045892	negative regulation of transcription, DNA-dependent	biological_process	7.1249e-09	139	1707	1118	22504
GO:0044763	single-organism cellular process	biological_process	7.5299e-09	1054	1707	12324	22504
GO:0048856	anatomical structure development	biological_process	8.5438e-09	502	1707	4932	22504
GO:0045934	negative regulation of nucleobase-containing compound metabolic process	biological_process	8.9799e-09	154	1707	1272	22504
GO:0033673	negative regulation of kinase activity	biological_process	1.0053e-08	42	1707	203	22504
GO:0051128	regulation of cellular component organization	biological_process	1.0186e-08	224	1707	1863	22504
GO:1901700	response to oxygen-containing compound	biological_process	1.1256e-08	171	1707	1400	22504
GO:0051253	negative regulation of RNA metabolic process	biological_process	1.1498e-08	144	1707	1178	22504
GO:0010629	negative regulation of gene expression	biological_process	1.1828e-08	155	1707	1279	22504
GO:0051172	negative regulation of nitrogen compound metabolic process	biological_process	1.3425e-08	155	1707	1290	22504
GO:0048869	cellular developmental process	biological_process	1.7401e-08	402	1707	3866	22504
GO:0051348	negative regulation of transferase activity	biological_process	1.8322e-08	43	1707	215	22504
GO:0006468	protein phosphorylation	biological_process	1.9703e-08	179	1707	1445	22504
GO:0044767	single-organism developmental process	biological_process	2.1909e-08	470	1707	4585	22504
GO:0051248	negative regulation of protein metabolic process	biological_process	2.4264e-08	87	1707	581	22504
GO:0006469	negative regulation of protein kinase activity	biological_process	2.9208e-08	39	1707	185	22504
GO:0009719	response to endogenous stimulus	biological_process	3.7065e-08	173	1707	1418	22504
GO:0010646	regulation of cell communication	biological_process	5.1668e-08	292	1707	2649	22504
GO:0014070	response to organic cyclic compound	biological_process	5.4965e-08	118	1707	909	22504
GO:0003677	DNA binding	molecular_function	6.3356e-08	225	1707	2102	22504
GO:0010563	negative regulation of phosphorus metabolic process	biological_process	7.6189e-08	59	1707	354	22504
GO:0045936	negative regulation of phosphate metabolic process	biological_process	7.6189e-08	59	1707	354	22504
GO:0030154	cell differentiation	biological_process	7.6701e-08	373	1707	3608	22504
GO:0070887	cellular response to chemical stimulus	biological_process	9.3765e-08	237	1707	2138	22504
GO:0048545	response to steroid hormone stimulus	biological_process	1.105e-07	70	1707	464	22504
GO:0009893	positive regulation of metabolic process	biological_process	1.1173e-07	277	1707	2557	22504
GO:0065008	regulation of biological quality	biological_process	1.1668e-07	336	1707	3128	22504
GO:0023051	regulation of signaling	biological_process	1.2138e-07	288	1707	2634	22504
GO:0031325	positive regulation of cellular metabolic process	biological_process	1.2849e-07	258	1707	2360	22504
GO:0016568	chromatin modification	biological_process	1.9442e-07	82	1707	541	22504
GO:0033993	response to lipid	biological_process	1.9628e-07	110	1707	862	22504
GO:0043549	regulation of kinase activity	biological_process	2.2738e-07	94	1707	663	22504
GO:0051239	regulation of multicellular organismal process	biological_process	2.6897e-07	279	1707	2579	22504
GO:0051338	regulation of transferase activity	biological_process	2.8647e-07	96	1707	686	22504
GO:0042325	regulation of phosphorylation	biological_process	2.9423e-07	135	1707	1078	22504
GO:0042326	negative regulation of phosphorylation	biological_process	4.1046e-07	51	1707	300	22504
GO:0006913	nucleocytoplasmic transport	biological_process	4.9293e-07	67	1707	443	22504
GO:0034504	protein localization to nucleus	biological_process	7.3911e-07	52	1707	310	22504
GO:0031960	response to corticosteroid stimulus	biological_process	8.2254e-07	35	1707	186	22504
GO:0031400	negative regulation of protein modification process	biological_process	9.5363e-07	61	1707	391	22504
GO:0019220	regulation of phosphate metabolic process	biological_process	9.929e-07	201	1707	1751	22504
GO:0051169	nuclear transport	biological_process	1.0082e-06	67	1707	447	22504
GO:0001933	negative regulation of protein phosphorylation	biological_process	1.0459e-06	49	1707	289	22504
GO:0045859	regulation of protein kinase activity	biological_process	1.1008e-06	86	1707	609	22504
GO:0006996	organelle organization	biological_process	1.2384e-06	306	1707	2872	22504
GO:0051174	regulation of phosphorus metabolic process	biological_process	1.5466e-06	201	1707	1756	22504
GO:0018193	peptidyl-amino acid modification	biological_process	1.7478e-06	119	1707	922	22504
GO:1901654	response to ketone	biological_process	2.1634e-06	32	1707	168	22504
GO:0032270	positive regulation of cellular protein metabolic process	biological_process	2.4709e-06	121	1707	970	22504
GO:0000122	negative regulation of transcription from RNA polymerase II promoter	biological_process	2.6341e-06	93	1707	717	22504
GO:0035556	intracellular signal transduction	biological_process	2.9241e-06	244	1707	2219	22504
GO:0010604	positive regulation of macromolecule metabolic process	biological_process	3.1895e-06	252	1707	2348	22504
GO:0071495	cellular response to endogenous stimulus	biological_process	3.3051e-06	117	1707	921	22504
GO:0043169	cation binding	molecular_function	3.6564e-06	420	1707	4125	22504
GO:0035966	response to topologically incorrect protein	biological_process	3.7069e-06	21	1707	87	22504
GO:1901701	cellular response to oxygen-containing compound	biological_process	3.8895e-06	104	1707	815	22504
GO:0048513	organ development	biological_process	4.0886e-06	331	1707	3238	22504
GO:0017038	protein import	biological_process	4.1389e-06	47	1707	290	22504
GO:0016311	dephosphorylation	biological_process	4.2221e-06	63	1707	408	22504
GO:0071407	cellular response to organic cyclic compound	biological_process	4.4263e-06	60	1707	399	22504
GO:0007050	cell cycle arrest	biological_process	4.6244e-06	27	1707	133	22504
GO:0001932	regulation of protein phosphorylation	biological_process	4.6856e-06	122	1707	992	22504
GO:0007399	nervous system development	biological_process	4.7629e-06	224	1707	1991	22504
GO:0009725	response to hormone stimulus	biological_process	5.0444e-06	107	1707	860	22504
GO:0043409	negative regulation of MAPK cascade	biological_process	5.5678e-06	29	1707	142	22504
GO:0044212	transcription regulatory region DNA binding	molecular_function	5.7595e-06	98	1707	775	22504
GO:0000975	regulatory region DNA binding	molecular_function	7.1234e-06	98	1707	778	22504
GO:0042981	regulation of apoptotic process	biological_process	7.5635e-06	154	1707	1355	22504
GO:0001067	regulatory region nucleic acid binding	molecular_function	7.6137e-06	98	1707	779	22504
GO:0048511	rhythmic process	biological_process	7.7543e-06	50	1707	323	22504
GO:0071901	negative regulation of protein serine/threonine kinase activity	biological_process	8.0125e-06	24	1707	112	22504
GO:0005783	endoplasmic reticulum	cellular_component	8.2169e-06	165	1707	1428	22504
GO:0006396	RNA processing	biological_process	8.4488e-06	90	1707	716	22504
GO:0006986	response to unfolded protein	biological_process	8.501e-06	19	1707	77	22504
GO:0010941	regulation of cell death	biological_process	8.673e-06	163	1707	1452	22504
GO:0043067	regulation of programmed cell death	biological_process	8.6942e-06	155	1707	1369	22504
GO:1901698	response to nitrogen compound	biological_process	8.8425e-06	106	1707	858	22504
GO:0010741	negative regulation of intracellular protein kinase cascade	biological_process	9.2654e-06	38	1707	216	22504
GO:0003824	catalytic activity	molecular_function	1.0522e-05	564	1707	5836	22504
GO:0016569	covalent chromatin modification	biological_process	1.165e-05	60	1707	392	22504
GO:0051247	positive regulation of protein metabolic process	biological_process	1.1699e-05	129	1707	1080	22504
GO:0044085	cellular component biogenesis	biological_process	1.2516e-05	241	1707	2278	22504
GO:0031072	heat shock protein binding	molecular_function	1.367e-05	20	1707	84	22504
GO:0044699	single-organism process	biological_process	1.3763e-05	1106	1707	13333	22504
GO:0051384	response to glucocorticoid stimulus	biological_process	1.3898e-05	31	1707	176	22504
GO:0044451	nucleoplasm part	cellular_component	1.3909e-05	117	1707	950	22504
GO:0006606	protein import into nucleus	biological_process	1.422e-05	41	1707	248	22504
GO:0044744	protein targeting to nucleus	biological_process	1.422e-05	41	1707	248	22504
GO:0044444	cytoplasmic part	cellular_component	1.5211e-05	637	1707	6816	22504
GO:0032879	regulation of localization	biological_process	1.558e-05	227	1707	2074	22504
GO:0040007	growth	biological_process	1.6442e-05	115	1707	936	22504
GO:0009966	regulation of signal transduction	biological_process	1.6701e-05	245	1707	2302	22504
GO:0051170	nuclear import	biological_process	1.6755e-05	41	1707	250	22504
GO:0004860	protein kinase inhibitor activity	molecular_function	1.7599e-05	15	1707	55	22504
GO:0010243	response to organonitrogen compound	biological_process	1.8075e-05	97	1707	770	22504
GO:0036094	small molecule binding	molecular_function	1.8975e-05	275	1707	2564	22504
GO:0019899	enzyme binding	molecular_function	1.9198e-05	187	1707	1626	22504
GO:0032549	ribonucleoside binding	molecular_function	1.9509e-05	212	1707	1870	22504
GO:0016788	hydrolase activity, acting on ester bonds	molecular_function	2.1102e-05	90	1707	693	22504
GO:0016570	histone modification	biological_process	2.1574e-05	58	1707	382	22504
GO:0000166	nucleotide binding	molecular_function	2.2035e-05	260	1707	2397	22504
GO:1901265	nucleoside phosphate binding	molecular_function	2.2035e-05	260	1707	2397	22504
GO:0007243	intracellular protein kinase cascade	biological_process	2.4301e-05	125	1707	1072	22504
GO:0006915	apoptotic process	biological_process	2.4542e-05	183	1707	1687	22504
GO:0032550	purine ribonucleoside binding	molecular_function	2.4651e-05	211	1707	1867	22504
GO:0012501	programmed cell death	biological_process	2.5231e-05	185	1707	1709	22504
GO:0045444	fat cell differentiation	biological_process	2.5973e-05	35	1707	202	22504
GO:0004672	protein kinase activity	molecular_function	2.635e-05	85	1707	620	22504
GO:0001882	nucleoside binding	molecular_function	2.6673e-05	212	1707	1879	22504
GO:0001883	purine nucleoside binding	molecular_function	2.7121e-05	211	1707	1870	22504
GO:0015833	peptide transport	biological_process	2.7192e-05	40	1707	247	22504
GO:0010627	regulation of intracellular protein kinase cascade	biological_process	2.8494e-05	112	1707	949	22504
GO:0003001	generation of a signal involved in cell-cell signaling	biological_process	2.9866e-05	56	1707	387	22504
GO:0023061	signal release	biological_process	2.9866e-05	56	1707	387	22504
GO:1901699	cellular response to nitrogen compound	biological_process	3.0299e-05	64	1707	454	22504
GO:0016049	cell growth	biological_process	3.0621e-05	60	1707	419	22504
GO:0019210	kinase inhibitor activity	molecular_function	3.0763e-05	15	1707	57	22504
GO:0008219	cell death	biological_process	3.0941e-05	195	1707	1820	22504
GO:0016265	death	biological_process	3.0941e-05	195	1707	1820	22504
GO:0002790	peptide secretion	biological_process	3.1339e-05	38	1707	233	22504
GO:0000976	transcription regulatory region sequence-specific DNA binding	molecular_function	3.1961e-05	80	1707	633	22504
GO:0016773	phosphotransferase activity, alcohol group as acceptor	molecular_function	3.1996e-05	97	1707	735	22504
GO:0050793	regulation of developmental process	biological_process	3.2066e-05	227	1707	2134	22504
GO:0044432	endoplasmic reticulum part	cellular_component	3.3966e-05	110	1707	904	22504
GO:0040008	regulation of growth	biological_process	3.481e-05	79	1707	603	22504
GO:0017076	purine nucleotide binding	molecular_function	3.5226e-05	214	1707	1907	22504
GO:0051276	chromosome organization	biological_process	3.6362e-05	103	1707	850	22504
GO:0051087	chaperone binding	molecular_function	3.726e-05	17	1707	73	22504
GO:0042886	amide transport	biological_process	3.7435e-05	41	1707	259	22504
GO:0071417	cellular response to organonitrogen compound	biological_process	3.8048e-05	58	1707	403	22504
GO:0035639	purine ribonucleoside triphosphate binding	molecular_function	3.9421e-05	209	1707	1859	22504
GO:0046872	metal ion binding	molecular_function	4.1295e-05	404	1707	4037	22504
GO:0071103	DNA conformation change	biological_process	4.3807e-05	31	1707	198	22504
GO:0016071	mRNA metabolic process	biological_process	4.788e-05	64	1707	475	22504
GO:0044707	single-multicellular organism process	biological_process	4.9347e-05	610	1707	7200	22504
GO:0043407	negative regulation of MAP kinase activity	biological_process	5.0877e-05	16	1707	67	22504
GO:0097305	response to alcohol	biological_process	5.2129e-05	54	1707	389	22504
GO:0007049	cell cycle	biological_process	5.3905e-05	158	1707	1389	22504
GO:0001071	nucleic acid binding transcription factor activity	molecular_function	5.4148e-05	118	1707	1047	22504
GO:0003700	sequence-specific DNA binding transcription factor activity	molecular_function	5.4148e-05	118	1707	1047	22504
GO:0001558	regulation of cell growth	biological_process	5.497e-05	49	1707	329	22504
GO:0042393	histone binding	molecular_function	5.6155e-05	27	1707	139	22504
GO:0042175	nuclear outer membrane-endoplasmic reticulum membrane network	cellular_component	5.962e-05	99	1707	808	22504
GO:0071900	regulation of protein serine/threonine kinase activity	biological_process	6.0258e-05	54	1707	374	22504
GO:0016301	kinase activity	molecular_function	6.1002e-05	105	1707	826	22504
GO:0043408	regulation of MAPK cascade	biological_process	6.1419e-05	80	1707	627	22504
GO:0023057	negative regulation of signaling	biological_process	6.1654e-05	118	1707	996	22504
GO:0048585	negative regulation of response to stimulus	biological_process	6.2227e-05	133	1707	1161	22504
GO:0016604	nuclear body	cellular_component	6.4384e-05	50	1707	335	22504
GO:0008285	negative regulation of cell proliferation	biological_process	6.5734e-05	74	1707	576	22504
GO:0031401	positive regulation of protein modification process	biological_process	6.8331e-05	101	1707	833	22504
GO:0065009	regulation of molecular function	biological_process	6.9393e-05	251	1707	2405	22504
GO:0010648	negative regulation of cell communication	biological_process	7.0302e-05	118	1707	999	22504
GO:0022607	cellular component assembly	biological_process	7.11e-05	220	1707	2082	22504
GO:0030072	peptide hormone secretion	biological_process	7.3248e-05	36	1707	224	22504
GO:0051049	regulation of transport	biological_process	7.4232e-05	166	1707	1486	22504
GO:0032555	purine ribonucleotide binding	molecular_function	7.4369e-05	211	1707	1898	22504
GO:0000183	chromatin silencing at rDNA	biological_process	7.479e-05	11	1707	50	22504
GO:0051649	establishment of localization in cell	biological_process	7.504e-05	226	1707	2124	22504
GO:0031965	nuclear membrane	cellular_component	7.8028e-05	41	1707	253	22504
GO:0006470	protein dephosphorylation	biological_process	8.056e-05	35	1707	206	22504
GO:0016477	cell migration	biological_process	8.1838e-05	128	1707	1113	22504
GO:0031065	positive regulation of histone deacetylation	biological_process	8.4772e-05	6	1707	10	22504
GO:0042578	phosphoric ester hydrolase activity	molecular_function	8.6256e-05	50	1707	331	22504
GO:0017148	negative regulation of translation	biological_process	8.8798e-05	18	1707	80	22504
GO:0033043	regulation of organelle organization	biological_process	9.0288e-05	100	1707	813	22504
GO:0032553	ribonucleotide binding	molecular_function	9.2001e-05	212	1707	1915	22504
GO:0043933	macromolecular complex subunit organization	biological_process	0.00010137	178	1707	1665	22504
GO:0071384	cellular response to corticosteroid stimulus	biological_process	0.00010335	15	1707	66	22504
GO:0007623	circadian rhythm	biological_process	0.00010498	33	1707	203	22504
GO:0051046	regulation of secretion	biological_process	0.00010563	78	1707	618	22504
GO:0007267	cell-cell signaling	biological_process	0.00010863	116	1707	988	22504
GO:0000165	MAPK cascade	biological_process	0.00010931	85	1707	685	22504
GO:0009991	response to extracellular stimulus	biological_process	0.00011903	66	1707	511	22504
GO:0040029	regulation of gene expression, epigenetic	biological_process	0.00012797	34	1707	236	22504
GO:0090312	positive regulation of protein deacetylation	biological_process	0.00013465	7	1707	15	22504
GO:0045814	negative regulation of gene expression, epigenetic	biological_process	0.00013815	19	1707	120	22504
GO:0071702	organic substance transport	biological_process	0.00014335	236	1707	2265	22504
GO:0034976	response to endoplasmic reticulum stress	biological_process	0.00014338	25	1707	137	22504
GO:0070373	negative regulation of ERK1 and ERK2 cascade	biological_process	0.00015093	14	1707	55	22504
GO:0016482	cytoplasmic transport	biological_process	0.00015094	93	1707	763	22504
GO:0046879	hormone secretion	biological_process	0.00015344	41	1707	281	22504
GO:0003682	chromatin binding	molecular_function	0.00015549	64	1707	483	22504
GO:0050790	regulation of catalytic activity	biological_process	0.00015604	205	1707	1935	22504
GO:0044087	regulation of cellular component biogenesis	biological_process	0.00016138	82	1707	645	22504
GO:0006417	regulation of translation	biological_process	0.00016389	39	1707	261	22504
GO:0048583	regulation of response to stimulus	biological_process	0.00016664	304	1707	3051	22504
GO:0048468	cell development	biological_process	0.00016799	216	1707	2032	22504
GO:0031175	neuron projection development	biological_process	0.00017208	96	1707	763	22504
GO:0030554	adenyl nucleotide binding	molecular_function	0.00017443	177	1707	1552	22504
GO:0060341	regulation of cellular localization	biological_process	0.0001763	115	1707	989	22504
GO:0006928	cellular component movement	biological_process	0.00017845	167	1707	1527	22504
GO:0030030	cell projection organization	biological_process	0.00017916	137	1707	1161	22504
GO:0000904	cell morphogenesis involved in differentiation	biological_process	0.00018018	90	1707	712	22504
GO:0006476	protein deacetylation	biological_process	0.00018391	17	1707	75	22504
GO:0009914	hormone transport	biological_process	0.00018392	42	1707	292	22504
GO:0040011	locomotion	biological_process	0.00019148	156	1707	1430	22504
GO:0000785	chromatin	cellular_component	0.00019458	55	1707	468	22504
GO:0048666	neuron development	biological_process	0.00019544	110	1707	908	22504
GO:0005524	ATP binding	molecular_function	0.00019689	173	1707	1514	22504
GO:0005789	endoplasmic reticulum membrane	cellular_component	0.00019739	95	1707	794	22504
GO:0009968	negative regulation of signal transduction	biological_process	0.00019753	110	1707	946	22504
GO:0033365	protein localization to organelle	biological_process	0.00021492	74	1707	582	22504
GO:0031667	response to nutrient levels	biological_process	0.00021981	62	1707	481	22504
GO:0008276	protein methyltransferase activity	molecular_function	0.00022013	17	1707	76	22504
GO:0005829	cytosol	cellular_component	0.00022498	189	1707	1820	22504
GO:1901652	response to peptide	biological_process	0.00022871	52	1707	388	22504
GO:0043168	anion binding	molecular_function	0.00023659	280	1707	2670	22504
GO:0009888	tissue development	biological_process	0.00023793	194	1707	1857	22504
GO:0045595	regulation of cell differentiation	biological_process	0.00024298	166	1707	1549	22504
GO:0032501	multicellular organismal process	biological_process	0.00024658	623	1707	7479	22504
GO:0006886	intracellular protein transport	biological_process	0.00025343	100	1707	848	22504
GO:0009605	response to external stimulus	biological_process	0.00026883	158	1707	1484	22504
GO:0032559	adenyl ribonucleotide binding	molecular_function	0.00027173	175	1707	1544	22504
GO:0001975	response to amphetamine	biological_process	0.00027444	10	1707	34	22504
GO:0071385	cellular response to glucocorticoid stimulus	biological_process	0.00027645	14	1707	64	22504
GO:1901800	positive regulation of proteasomal protein catabolic process	biological_process	0.00029667	17	1707	78	22504
GO:0072049	comma-shaped body morphogenesis	biological_process	0.00030412	4	1707	6	22504
GO:0048407	platelet-derived growth factor binding	molecular_function	0.00030469	6	1707	12	22504
GO:0031331	positive regulation of cellular catabolic process	biological_process	0.00032399	28	1707	166	22504
GO:0090311	regulation of protein deacetylation	biological_process	0.00032554	10	1707	33	22504
GO:0051726	regulation of cell cycle	biological_process	0.00033891	98	1707	835	22504
GO:0043565	sequence-specific DNA binding	molecular_function	0.00035724	107	1707	980	22504
GO:0022008	neurogenesis	biological_process	0.00036032	155	1707	1400	22504
GO:0046578	regulation of Ras protein signal transduction	biological_process	0.00036037	32	1707	184	22504
GO:0006397	mRNA processing	biological_process	0.00036524	53	1707	405	22504
GO:0048667	cell morphogenesis involved in neuron differentiation	biological_process	0.00037395	65	1707	484	22504
GO:0051641	cellular localization	biological_process	0.00037646	257	1707	2501	22504
GO:0019838	growth factor binding	molecular_function	0.00037952	21	1707	110	22504
GO:0016791	phosphatase activity	molecular_function	0.00039228	38	1707	249	22504
GO:0071383	cellular response to steroid hormone stimulus	biological_process	0.00039988	28	1707	172	22504
GO:0008270	zinc ion binding	molecular_function	0.00040252	132	1707	1157	22504
GO:0044265	cellular macromolecule catabolic process	biological_process	0.00041079	87	1707	729	22504
GO:0032870	cellular response to hormone stimulus	biological_process	0.00042564	63	1707	493	22504
GO:0005635	nuclear envelope	cellular_component	0.00043028	53	1707	382	22504
GO:0060548	negative regulation of cell death	biological_process	0.00043859	88	1707	770	22504
GO:0000188	inactivation of MAPK activity	biological_process	0.00043929	7	1707	20	22504
GO:0070663	regulation of leukocyte proliferation	biological_process	0.00044365	30	1707	196	22504
GO:0045786	negative regulation of cell cycle	biological_process	0.00044405	35	1707	238	22504
GO:0043434	response to peptide hormone stimulus	biological_process	0.00045126	47	1707	351	22504
GO:0009653	anatomical structure morphogenesis	biological_process	0.00045957	253	1707	2470	22504
GO:0012505	endomembrane system	cellular_component	0.00046265	183	1707	1696	22504
GO:2000026	regulation of multicellular organismal development	biological_process	0.00046645	172	1707	1631	22504
GO:0009891	positive regulation of biosynthetic process	biological_process	0.00047151	167	1707	1609	22504
GO:0031668	cellular response to extracellular stimulus	biological_process	0.00047547	38	1707	264	22504
GO:0048870	cell motility	biological_process	0.00047878	133	1707	1214	22504
GO:0051674	localization of cell	biological_process	0.00047878	133	1707	1214	22504
GO:0009896	positive regulation of catabolic process	biological_process	0.00050425	35	1707	232	22504
GO:0032940	secretion by cell	biological_process	0.00051551	94	1707	805	22504
GO:0070848	response to growth factor stimulus	biological_process	0.00051803	63	1707	493	22504
GO:0033500	carbohydrate homeostasis	biological_process	0.00052141	34	1707	229	22504
GO:0042593	glucose homeostasis	biological_process	0.00052141	34	1707	229	22504
GO:0043066	negative regulation of apoptotic process	biological_process	0.00052281	80	1707	693	22504
GO:0043414	macromolecule methylation	biological_process	0.00052738	36	1707	235	22504
GO:0031328	positive regulation of cellular biosynthetic process	biological_process	0.00053075	164	1707	1580	22504
GO:0006605	protein targeting	biological_process	0.00053623	61	1707	479	22504
GO:0004674	protein serine/threonine kinase activity	molecular_function	0.00054062	59	1707	429	22504
GO:0000902	cell morphogenesis	biological_process	0.0005514	129	1707	1115	22504
GO:0006342	chromatin silencing	biological_process	0.00056262	17	1707	115	22504
GO:0015031	protein transport	biological_process	0.00056806	153	1707	1421	22504
GO:0046683	response to organophosphorus	biological_process	0.00057312	23	1707	135	22504
GO:0035601	protein deacylation	biological_process	0.0005824	17	1707	83	22504
GO:0046903	secretion	biological_process	0.00059524	106	1707	929	22504
GO:0032944	regulation of mononuclear cell proliferation	biological_process	0.00059788	29	1707	189	22504
GO:0042826	histone deacetylase binding	molecular_function	0.00061684	19	1707	100	22504
GO:0065003	macromolecular complex assembly	biological_process	0.00063581	145	1707	1381	22504
GO:0010608	posttranscriptional regulation of gene expression	biological_process	0.00065735	63	1707	505	22504
GO:0000289	nuclear-transcribed mRNA poly(A) tail shortening	biological_process	0.00067504	6	1707	15	22504
GO:0051254	positive regulation of RNA metabolic process	biological_process	0.00067534	141	1707	1320	22504
GO:0031344	regulation of cell projection organization	biological_process	0.00069279	66	1707	504	22504
GO:0016772	transferase activity, transferring phosphorus-containing groups	molecular_function	0.00069446	115	1707	997	22504
GO:0043228	non-membrane-bounded organelle	cellular_component	0.00071911	355	1707	3833	22504
GO:0043232	intracellular non-membrane-bounded organelle	cellular_component	0.00071911	355	1707	3833	22504
GO:0007409	axonogenesis	biological_process	0.00071985	52	1707	379	22504
GO:0051960	regulation of nervous system development	biological_process	0.00072346	90	1707	752	22504
GO:0045121	membrane raft	cellular_component	0.00073032	40	1707	273	22504
GO:0071496	cellular response to external stimulus	biological_process	0.00073425	45	1707	337	22504
GO:0016740	transferase activity	molecular_function	0.00074602	202	1707	1930	22504
GO:0071396	cellular response to lipid	biological_process	0.00075094	53	1707	417	22504
GO:0051050	positive regulation of transport	biological_process	0.00075539	87	1707	748	22504
GO:0044708	single-organism behavior	biological_process	0.00075663	65	1707	507	22504
GO:0042127	regulation of cell proliferation	biological_process	0.0007583	150	1707	1452	22504
GO:0007611	learning or memory	biological_process	0.00076511	35	1707	228	22504
GO:0019207	kinase regulator activity	molecular_function	0.00077265	24	1707	146	22504
GO:0055106	ubiquitin-protein ligase regulator activity	molecular_function	0.00078972	5	1707	11	22504
GO:0031124	mRNA 3'-end processing	biological_process	0.00080888	13	1707	59	22504
GO:0045664	regulation of neuron differentiation	biological_process	0.00083292	68	1707	539	22504
GO:0048699	generation of neurons	biological_process	0.00083591	143	1707	1298	22504
GO:0070059	intrinsic apoptotic signaling pathway in response to endoplasmic reticulum stress	biological_process	0.00083702	13	1707	58	22504
GO:0034728	nucleosome organization	biological_process	0.0008371	17	1707	112	22504
GO:0035967	cellular response to topologically incorrect protein	biological_process	0.00083994	13	1707	61	22504
GO:0010628	positive regulation of gene expression	biological_process	0.00084009	152	1707	1445	22504
GO:0043281	regulation of cysteine-type endopeptidase activity involved in apoptotic process	biological_process	0.00084975	29	1707	196	22504
GO:0008170	N-methyltransferase activity	molecular_function	0.00085135	16	1707	78	22504
GO:0070482	response to oxygen levels	biological_process	0.00085496	44	1707	325	22504
GO:0046883	regulation of hormone secretion	biological_process	0.00085946	33	1707	231	22504
GO:0070727	cellular macromolecule localization	biological_process	0.00086533	143	1707	1302	22504
GO:0032781	positive regulation of ATPase activity	biological_process	0.00086656	9	1707	33	22504
GO:0032991	macromolecular complex	cellular_component	0.00087695	444	1707	4910	22504
GO:0042054	histone methyltransferase activity	molecular_function	0.00088179	13	1707	55	22504
GO:0010975	regulation of neuron projection development	biological_process	0.00089441	53	1707	385	22504
GO:1901655	cellular response to ketone	biological_process	0.00089558	14	1707	66	22504
GO:0010952	positive regulation of peptidase activity	biological_process	0.00090822	23	1707	141	22504
GO:0071363	cellular response to growth factor stimulus	biological_process	0.0009088	59	1707	464	22504
GO:0005788	endoplasmic reticulum lumen	cellular_component	0.00093894	19	1707	103	22504
GO:0070578	RISC-loading complex	cellular_component	0.00094668	4	1707	6	22504
GO:0030182	neuron differentiation	biological_process	0.00095137	130	1707	1168	22504
GO:0048812	neuron projection morphogenesis	biological_process	0.00095311	65	1707	500	22504
GO:0043069	negative regulation of programmed cell death	biological_process	0.00095395	80	1707	706	22504
GO:0046890	regulation of lipid biosynthetic process	biological_process	0.00096986	21	1707	128	22504
GO:0060211	regulation of nuclear-transcribed mRNA poly(A) tail shortening	biological_process	0.00097121	5	1707	11	22504
GO:0060213	positive regulation of nuclear-transcribed mRNA poly(A) tail shortening	biological_process	0.00097121	5	1707	11	22504
GO:0008195	phosphatidate phosphatase activity	molecular_function	0.00097895	5	1707	10	22504
GO:0032989	cellular component morphogenesis	biological_process	0.00098573	136	1707	1207	22504
GO:0044093	positive regulation of molecular function	biological_process	0.00099688	156	1707	1450	22504
GO:0002791	regulation of peptide secretion	biological_process	0.0010036	28	1707	186	22504
GO:0006333	chromatin assembly or disassembly	biological_process	0.0010285	19	1707	128	22504
GO:0005173	stem cell factor receptor binding	molecular_function	0.0010375	3	1707	3	22504
GO:0043583	ear development	biological_process	0.0010429	33	1707	226	22504
GO:0061564	axon development	biological_process	0.0010533	54	1707	404	22504
GO:0050670	regulation of lymphocyte proliferation	biological_process	0.0010599	28	1707	187	22504
GO:0051051	negative regulation of transport	biological_process	0.0010602	53	1707	419	22504
GO:0019887	protein kinase regulator activity	molecular_function	0.0010798	21	1707	125	22504
GO:0017017	MAP kinase tyrosine/serine/threonine phosphatase activity	molecular_function	0.0010885	5	1707	13	22504
GO:0090087	regulation of peptide transport	biological_process	0.0010902	28	1707	187	22504
GO:0002520	immune system development	biological_process	0.0010942	95	1707	856	22504
GO:0043068	positive regulation of programmed cell death	biological_process	0.0011073	48	1707	373	22504
GO:0031440	regulation of mRNA 3'-end processing	biological_process	0.0011171	8	1707	27	22504
GO:0010557	positive regulation of macromolecule biosynthetic process	biological_process	0.0011356	151	1707	1453	22504
GO:0018105	peptidyl-serine phosphorylation	biological_process	0.0011393	34	1707	235	22504
GO:0032990	cell part morphogenesis	biological_process	0.001142	90	1707	741	22504
GO:0045184	establishment of protein localization	biological_process	0.0011499	162	1707	1531	22504
GO:0032436	positive regulation of proteasomal ubiquitin-dependent protein catabolic process	biological_process	0.0011515	14	1707	64	22504
GO:0007610	behavior	biological_process	0.0011652	88	1707	765	22504
GO:0018024	histone-lysine N-methyltransferase activity	molecular_function	0.001168	11	1707	43	22504
GO:2000116	regulation of cysteine-type endopeptidase activity	biological_process	0.0011714	30	1707	208	22504
GO:0007167	enzyme linked receptor protein signaling pathway	biological_process	0.0011944	89	1707	765	22504
GO:0031497	chromatin assembly	biological_process	0.0011981	16	1707	106	22504
GO:0010866	regulation of triglyceride biosynthetic process	biological_process	0.0012336	6	1707	17	22504
GO:0016458	gene silencing	biological_process	0.0012362	25	1707	183	22504
GO:0043280	positive regulation of cysteine-type endopeptidase activity involved in apoptotic process	biological_process	0.0012432	19	1707	111	22504
GO:0016278	lysine N-methyltransferase activity	molecular_function	0.0012515	12	1707	51	22504
GO:0016279	protein-lysine N-methyltransferase activity	molecular_function	0.0012515	12	1707	51	22504
GO:0034613	cellular protein localization	biological_process	0.0012708	141	1707	1294	22504
GO:0001191	RNA polymerase II transcription factor binding transcription factor activity involved in negative regulation of transcription	molecular_function	0.0013045	9	1707	33	22504
GO:0046777	protein autophosphorylation	biological_process	0.0013356	34	1707	217	22504
GO:0008138	protein tyrosine/serine/threonine phosphatase activity	molecular_function	0.0013506	10	1707	42	22504
GO:0043025	neuronal cell body	cellular_component	0.0013508	58	1707	449	22504
GO:0009628	response to abiotic stimulus	biological_process	0.0013513	115	1707	1049	22504
GO:2001233	regulation of apoptotic signaling pathway	biological_process	0.0013519	47	1707	369	22504
GO:0051249	regulation of lymphocyte activation	biological_process	0.0013605	45	1707	353	22504
GO:0090276	regulation of peptide hormone secretion	biological_process	0.0013841	27	1707	180	22504
GO:0000030	mannosyltransferase activity	molecular_function	0.0013882	7	1707	22	22504
GO:0010942	positive regulation of cell death	biological_process	0.0014066	51	1707	410	22504
GO:0055103	ligase regulator activity	molecular_function	0.0014277	5	1707	12	22504
GO:0018205	peptidyl-lysine modification	biological_process	0.0014554	30	1707	197	22504
GO:0050684	regulation of mRNA processing	biological_process	0.0014578	17	1707	94	22504
GO:0035637	multicellular organismal signaling	biological_process	0.0014893	94	1707	792	22504
GO:0019900	kinase binding	molecular_function	0.0015037	69	1707	553	22504
GO:0000982	RNA polymerase II core promoter proximal region sequence-specific DNA binding transcription factor activity	molecular_function	0.0015096	44	1707	350	22504
GO:0000082	G1/S transition of mitotic cell cycle	biological_process	0.0015191	24	1707	147	22504
GO:0051329	interphase of mitotic cell cycle	biological_process	0.0015191	24	1707	147	22504
GO:0006457	protein folding	biological_process	0.0015258	25	1707	171	22504
GO:0045717	negative regulation of fatty acid biosynthetic process	biological_process	0.0015291	5	1707	12	22504
GO:0030073	insulin secretion	biological_process	0.0015325	28	1707	187	22504
GO:0032446	protein modification by small protein conjugation	biological_process	0.0015381	84	1707	716	22504
GO:0016567	protein ubiquitination	biological_process	0.0015522	80	1707	675	22504
GO:0048732	gland development	biological_process	0.001553	43	1707	320	22504
GO:0031345	negative regulation of cell projection organization	biological_process	0.0015747	23	1707	137	22504
GO:0060284	regulation of cell development	biological_process	0.0015801	100	1707	884	22504
GO:2001056	positive regulation of cysteine-type endopeptidase activity	biological_process	0.0015824	20	1707	121	22504
GO:0045944	positive regulation of transcription from RNA polymerase II promoter	biological_process	0.0015903	108	1707	999	22504
GO:0051385	response to mineralocorticoid stimulus	biological_process	0.0016055	8	1707	32	22504
GO:0061077	chaperone-mediated protein folding	biological_process	0.001611	10	1707	45	22504
GO:0014074	response to purine-containing compound	biological_process	0.0016708	25	1707	161	22504
GO:0006323	DNA packaging	biological_process	0.001673	20	1707	143	22504
GO:0007265	Ras protein signal transduction	biological_process	0.0016942	48	1707	347	22504
GO:0033549	MAP kinase phosphatase activity	molecular_function	0.001703	5	1707	14	22504
GO:0097440	apical dendrite	cellular_component	0.0017035	6	1707	15	22504
GO:0001678	cellular glucose homeostasis	biological_process	0.0017384	22	1707	138	22504
GO:0002694	regulation of leukocyte activation	biological_process	0.0017422	50	1707	405	22504
GO:0051130	positive regulation of cellular component organization	biological_process	0.0017448	101	1707	893	22504
GO:0019226	transmission of nerve impulse	biological_process	0.0017578	90	1707	757	22504
GO:0005730	nucleolus	cellular_component	0.0017659	89	1707	814	22504
GO:0050865	regulation of cell activation	biological_process	0.0018049	53	1707	435	22504
GO:0006334	nucleosome assembly	biological_process	0.0018056	13	1707	87	22504
GO:0044092	negative regulation of molecular function	biological_process	0.0018064	100	1707	931	22504
GO:0030968	endoplasmic reticulum unfolded protein response	biological_process	0.0018415	11	1707	51	22504
GO:0051325	interphase	biological_process	0.0018502	25	1707	157	22504
GO:0051591	response to cAMP	biological_process	0.0018629	18	1707	104	22504
GO:0043085	positive regulation of catalytic activity	biological_process	0.0018724	130	1707	1195	22504
GO:0072050	S-shaped body morphogenesis	biological_process	0.0018775	4	1707	8	22504
GO:0045893	positive regulation of transcription, DNA-dependent	biological_process	0.0018861	133	1707	1267	22504
GO:0006479	protein methylation	biological_process	0.0019103	24	1707	145	22504
GO:0008213	protein alkylation	biological_process	0.0019103	24	1707	145	22504
GO:0018209	peptidyl-serine modification	biological_process	0.0019146	35	1707	251	22504
GO:0004721	phosphoprotein phosphatase activity	molecular_function	0.0019162	26	1707	164	22504
GO:0048534	hematopoietic or lymphoid organ development	biological_process	0.0019178	89	1707	812	22504
GO:0050890	cognition	biological_process	0.0019275	37	1707	257	22504
GO:0007519	skeletal muscle tissue development	biological_process	0.0019331	39	1707	295	22504
GO:0000981	sequence-specific DNA binding RNA polymerase II transcription factor activity	molecular_function	0.0019414	71	1707	641	22504
GO:0071498	cellular response to fluid shear stress	biological_process	0.0019544	6	1707	18	22504
GO:0033036	macromolecule localization	biological_process	0.0019665	232	1707	2299	22504
GO:0005102	receptor binding	molecular_function	0.0019775	146	1707	1507	22504
GO:0043589	skin morphogenesis	biological_process	0.0020105	10	1707	43	22504
GO:0070647	protein modification by small protein conjugation or removal	biological_process	0.0020134	94	1707	826	22504
GO:0051412	response to corticosterone stimulus	biological_process	0.0020391	7	1707	26	22504
GO:0005583	fibrillar collagen	cellular_component	0.0020705	5	1707	11	22504
GO:0035280	miRNA loading onto RISC involved in gene silencing by miRNA	biological_process	0.0020847	4	1707	7	22504
GO:0001012	RNA polymerase II regulatory region DNA binding	molecular_function	0.0020886	66	1707	577	22504
GO:0046983	protein dimerization activity	molecular_function	0.0021036	119	1707	1173	22504
GO:0032259	methylation	biological_process	0.0021204	42	1707	314	22504
GO:0046907	intracellular transport	biological_process	0.002136	152	1707	1444	22504
GO:0008283	cell proliferation	biological_process	0.0021382	176	1707	1780	22504
GO:0044665	MLL1/2 complex	cellular_component	0.0021411	8	1707	29	22504
GO:0071339	MLL1 complex	cellular_component	0.0021411	8	1707	29	22504
GO:0016442	RNA-induced silencing complex	cellular_component	0.0021423	5	1707	11	22504
GO:0031332	RNAi effector complex	cellular_component	0.0021423	5	1707	11	22504
GO:0007262	STAT protein import into nucleus	biological_process	0.0021478	4	1707	8	22504
GO:0035068	micro-ribonucleoprotein complex	cellular_component	0.0021513	4	1707	7	22504
GO:0046839	phospholipid dephosphorylation	biological_process	0.0021717	9	1707	33	22504
GO:0010042	response to manganese ion	biological_process	0.002172	5	1707	12	22504
GO:0071549	cellular response to dexamethasone stimulus	biological_process	0.0022222	8	1707	31	22504
GO:0045862	positive regulation of proteolysis	biological_process	0.0022406	19	1707	110	22504
GO:0045935	positive regulation of nucleobase-containing compound metabolic process	biological_process	0.0022798	152	1707	1494	22504
GO:0048010	vascular endothelial growth factor receptor signaling pathway	biological_process	0.0023256	10	1707	42	22504
GO:0050767	regulation of neurogenesis	biological_process	0.0023454	78	1707	661	22504
GO:0061061	muscle structure development	biological_process	0.0023481	69	1707	591	22504
GO:0005004	GPI-linked ephrin receptor activity	molecular_function	0.0023751	4	1707	7	22504
GO:0030518	intracellular steroid hormone receptor signaling pathway	biological_process	0.0023755	18	1707	101	22504
GO:0051056	regulation of small GTPase mediated signal transduction	biological_process	0.0023776	32	1707	204	22504
GO:0051173	positive regulation of nitrogen compound metabolic process	biological_process	0.0023951	155	1707	1528	22504
GO:0051966	regulation of synaptic transmission, glutamatergic	biological_process	0.002403	11	1707	47	22504
GO:0030097	hemopoiesis	biological_process	0.002406	84	1707	763	22504
GO:0007264	small GTPase mediated signal transduction	biological_process	0.0024351	62	1707	494	22504
GO:0071287	cellular response to manganese ion	biological_process	0.002437	3	1707	4	22504
GO:0009894	regulation of catabolic process	biological_process	0.0024465	113	1707	1012	22504
GO:0044057	regulation of system process	biological_process	0.0024657	76	1707	645	22504
GO:0016575	histone deacetylation	biological_process	0.0024671	13	1707	63	22504
GO:0003723	RNA binding	molecular_function	0.0024815	89	1707	854	22504
GO:0000977	RNA polymerase II regulatory region sequence-specific DNA binding	molecular_function	0.0024937	65	1707	572	22504
GO:0016607	nuclear speck	cellular_component	0.0025317	27	1707	182	22504
GO:0031265	CD95 death-inducing signaling complex	cellular_component	0.0025808	3	1707	4	22504
GO:0060537	muscle tissue development	biological_process	0.0025861	58	1707	480	22504
GO:0051055	negative regulation of lipid biosynthetic process	biological_process	0.0026153	10	1707	48	22504
GO:0051093	negative regulation of developmental process	biological_process	0.0026188	89	1707	822	22504
GO:0005201	extracellular matrix structural constituent	molecular_function	0.0026286	9	1707	33	22504
GO:0002793	positive regulation of peptide secretion	biological_process	0.0026321	15	1707	85	22504
GO:0060080	regulation of inhibitory postsynaptic membrane potential	biological_process	0.0026391	6	1707	17	22504
GO:0036293	response to decreased oxygen levels	biological_process	0.0026479	40	1707	305	22504
GO:0010498	proteasomal protein catabolic process	biological_process	0.0026528	48	1707	381	22504
GO:2000778	positive regulation of interleukin-6 secretion	biological_process	0.002664	5	1707	15	22504
GO:0048858	cell projection morphogenesis	biological_process	0.0026863	85	1707	711	22504
GO:0043967	histone H4 acetylation	biological_process	0.0026972	13	1707	61	22504
GO:0097202	activation of cysteine-type endopeptidase activity	biological_process	0.0027111	15	1707	84	22504
GO:0007517	muscle organ development	biological_process	0.002713	53	1707	438	22504
GO:0071850	mitotic cell cycle arrest	biological_process	0.0027141	5	1707	14	22504
GO:0043405	regulation of MAP kinase activity	biological_process	0.0027221	34	1707	245	22504
GO:0006644	phospholipid metabolic process	biological_process	0.0027222	38	1707	277	22504
GO:0048839	inner ear development	biological_process	0.0027351	29	1707	200	22504
GO:0031669	cellular response to nutrient levels	biological_process	0.002764	32	1707	231	22504
GO:0034620	cellular response to unfolded protein	biological_process	0.0027672	11	1707	53	22504
GO:1900151	regulation of nuclear-transcribed mRNA catabolic process, deadenylation-dependent decay	biological_process	0.0027996	5	1707	15	22504
GO:0031329	regulation of cellular catabolic process	biological_process	0.0028038	103	1707	914	22504
GO:0051568	histone H3-K4 methylation	biological_process	0.002825	12	1707	54	22504
GO:0042592	homeostatic process	biological_process	0.0028422	153	1707	1490	22504
GO:0045732	positive regulation of protein catabolic process	biological_process	0.0028458	23	1707	146	22504
GO:0051493	regulation of cytoskeleton organization	biological_process	0.0028841	50	1707	393	22504
GO:0001047	core promoter binding	molecular_function	0.00289	23	1707	147	22504
GO:0050866	negative regulation of cell activation	biological_process	0.0028944	22	1707	144	22504
GO:0008104	protein localization	biological_process	0.0029202	203	1707	1994	22504
GO:0001505	regulation of neurotransmitter levels	biological_process	0.0029559	26	1707	164	22504
GO:0006919	activation of cysteine-type endopeptidase activity involved in apoptotic process	biological_process	0.0030234	14	1707	77	22504
GO:0010647	positive regulation of cell communication	biological_process	0.003031	130	1707	1241	22504
GO:0014706	striated muscle tissue development	biological_process	0.0030413	56	1707	465	22504
GO:0007268	synaptic transmission	biological_process	0.0030474	75	1707	624	22504
GO:0060538	skeletal muscle organ development	biological_process	0.0030886	39	1707	302	22504
GO:0071353	cellular response to interleukin-4	biological_process	0.0030951	7	1707	27	22504
GO:0000786	nucleosome	cellular_component	0.0030996	11	1707	119	22504
GO:0051250	negative regulation of lymphocyte activation	biological_process	0.0031147	19	1707	118	22504
GO:0070883	pre-miRNA binding	molecular_function	0.003163	4	1707	8	22504
GO:0051402	neuron apoptotic process	biological_process	0.0031949	31	1707	222	22504
GO:0043462	regulation of ATPase activity	biological_process	0.0031972	10	1707	48	22504
GO:0030099	myeloid cell differentiation	biological_process	0.0032041	42	1707	330	22504
GO:0045955	negative regulation of calcium ion-dependent exocytosis	biological_process	0.0032215	4	1707	8	22504
GO:0071705	nitrogen compound transport	biological_process	0.0032513	72	1707	620	22504
GO:0002695	negative regulation of leukocyte activation	biological_process	0.0032545	21	1707	136	22504
GO:0070922	small RNA loading onto RISC	biological_process	0.0032561	4	1707	8	22504
GO:0022403	cell cycle phase	biological_process	0.0032672	25	1707	164	22504
GO:0019725	cellular homeostasis	biological_process	0.0032858	81	1707	733	22504
GO:0035335	peptidyl-tyrosine dephosphorylation	biological_process	0.003313	17	1707	93	22504
GO:0009750	response to fructose stimulus	biological_process	0.003319	4	1707	9	22504
GO:0045787	positive regulation of cell cycle	biological_process	0.0033356	22	1707	140	22504
GO:0034663	endoplasmic reticulum chaperone complex	cellular_component	0.0033383	4	1707	10	22504
GO:0021537	telencephalon development	biological_process	0.0033506	35	1707	253	22504
GO:0010950	positive regulation of endopeptidase activity	biological_process	0.0033718	20	1707	130	22504
GO:0007420	brain development	biological_process	0.0034227	81	1707	709	22504
GO:0050685	positive regulation of mRNA processing	biological_process	0.0034589	8	1707	33	22504
GO:0001666	response to hypoxia	biological_process	0.0035135	39	1707	300	22504
GO:0005924	cell-substrate adherens junction	cellular_component	0.0035331	49	1707	389	22504
GO:0060590	ATPase regulator activity	molecular_function	0.0035438	7	1707	27	22504
GO:0044297	cell body	cellular_component	0.0035848	62	1707	511	22504
GO:0043983	histone H4-K12 acetylation	biological_process	0.003612	4	1707	8	22504
GO:0030291	protein serine/threonine kinase inhibitor activity	molecular_function	0.0036686	7	1707	26	22504
GO:0044615	nuclear pore nuclear basket	cellular_component	0.0037256	3	1707	4	22504
GO:0017053	transcriptional repressor complex	cellular_component	0.0037572	14	1707	72	22504
GO:0042470	melanosome	cellular_component	0.0037579	17	1707	98	22504
GO:0048770	pigment granule	cellular_component	0.0037579	17	1707	98	22504
GO:0030890	positive regulation of B cell proliferation	biological_process	0.0037783	9	1707	39	22504
GO:0004014	adenosylmethionine decarboxylase activity	molecular_function	0.0039088	2	1707	2	22504
GO:0006557	S-adenosylmethioninamine biosynthetic process	biological_process	0.0039088	2	1707	2	22504
GO:0019810	putrescine binding	molecular_function	0.0039088	2	1707	2	22504
GO:0051968	positive regulation of synaptic transmission, glutamatergic	biological_process	0.0039173	6	1707	19	22504
GO:0044236	multicellular organismal metabolic process	biological_process	0.0039637	14	1707	81	22504
GO:0071824	protein-DNA complex subunit organization	biological_process	0.00397	22	1707	168	22504
GO:0001671	ATPase activator activity	molecular_function	0.003991	5	1707	14	22504
GO:0043065	positive regulation of apoptotic process	biological_process	0.0040065	45	1707	367	22504
GO:0022612	gland morphogenesis	biological_process	0.0040719	20	1707	122	22504
GO:0035258	steroid hormone receptor binding	molecular_function	0.0040737	13	1707	67	22504
GO:0032526	response to retinoic acid	biological_process	0.0040956	17	1707	104	22504
GO:0007266	Rho protein signal transduction	biological_process	0.0041222	24	1707	147	22504
GO:0004725	protein tyrosine phosphatase activity	molecular_function	0.0041758	17	1707	95	22504
GO:0005912	adherens junction	cellular_component	0.0041887	57	1707	463	22504
GO:0071229	cellular response to acid	biological_process	0.0042202	11	1707	53	22504
GO:0071230	cellular response to amino acid stimulus	biological_process	0.0042202	11	1707	53	22504
GO:0042303	molting cycle	biological_process	0.0042314	17	1707	103	22504
GO:0042633	hair cycle	biological_process	0.0042314	17	1707	103	22504
GO:2000045	regulation of G1/S transition of mitotic cell cycle	biological_process	0.004254	16	1707	91	22504
GO:0042668	auditory receptor cell fate determination	biological_process	0.0042766	2	1707	3	22504
GO:0004741	[pyruvate dehydrogenase (lipoamide)] phosphatase activity	molecular_function	0.0043496	2	1707	2	22504
GO:0070665	positive regulation of leukocyte proliferation	biological_process	0.0043755	19	1707	123	22504
GO:0030055	cell-substrate junction	cellular_component	0.0044547	49	1707	393	22504
GO:0032963	collagen metabolic process	biological_process	0.0044626	12	1707	65	22504
GO:0010565	regulation of cellular ketone metabolic process	biological_process	0.0045088	21	1707	137	22504
GO:0048739	cardiac muscle fiber development	biological_process	0.0045105	4	1707	9	22504
GO:0005925	focal adhesion	cellular_component	0.0045117	48	1707	384	22504
GO:0016198	axon choice point recognition	biological_process	0.0045231	3	1707	5	22504
GO:0033554	cellular response to stress	biological_process	0.0045426	152	1707	1480	22504
GO:2000107	negative regulation of leukocyte apoptotic process	biological_process	0.0045627	10	1707	51	22504
GO:1901215	negative regulation of neuron death	biological_process	0.0046083	25	1707	173	22504
GO:0009057	macromolecule catabolic process	biological_process	0.0046283	99	1707	917	22504
GO:0042800	histone methyltransferase activity (H3-K4 specific)	molecular_function	0.0046439	6	1707	19	22504
GO:0043566	structure-specific DNA binding	molecular_function	0.0046673	34	1707	268	22504
GO:0001885	endothelial cell development	biological_process	0.0046758	9	1707	39	22504
GO:0070997	neuron death	biological_process	0.0046974	37	1707	284	22504
GO:0023056	positive regulation of signaling	biological_process	0.0047067	128	1707	1236	22504
GO:0031058	positive regulation of histone modification	biological_process	0.0047424	13	1707	68	22504
GO:0035414	negative regulation of catenin import into nucleus	biological_process	0.0047597	4	1707	10	22504
GO:0090277	positive regulation of peptide hormone secretion	biological_process	0.0048236	14	1707	81	22504
GO:0046486	glycerolipid metabolic process	biological_process	0.0048297	37	1707	276	22504
GO:0051292	nuclear pore complex assembly	biological_process	0.0048486	4	1707	8	22504
GO:0015035	protein disulfide oxidoreductase activity	molecular_function	0.0048963	6	1707	21	22504
GO:0010562	positive regulation of phosphorus metabolic process	biological_process	0.0049162	87	1707	812	22504
GO:0045937	positive regulation of phosphate metabolic process	biological_process	0.0049162	87	1707	812	22504
GO:0030692	Noc4p-Nop14p complex	cellular_component	0.0049388	2	1707	2	22504
GO:0046887	positive regulation of hormone secretion	biological_process	0.0049488	17	1707	108	22504
GO:0009267	cellular response to starvation	biological_process	0.0049668	26	1707	182	22504
GO:0030900	forebrain development	biological_process	0.0049766	52	1707	428	22504
GO:0043516	regulation of DNA damage response, signal transduction by p53 class mediator	biological_process	0.0049939	7	1707	27	22504
GO:0045446	endothelial cell differentiation	biological_process	0.0050353	13	1707	71	22504
GO:0051129	negative regulation of cellular component organization	biological_process	0.005053	60	1707	508	22504
GO:0042594	response to starvation	biological_process	0.0050708	30	1707	220	22504
GO:0051251	positive regulation of lymphocyte activation	biological_process	0.0050711	30	1707	227	22504
GO:2000134	negative regulation of G1/S transition of mitotic cell cycle	biological_process	0.0050945	10	1707	45	22504
GO:0071394	cellular response to testosterone stimulus	biological_process	0.0051004	4	1707	9	22504
GO:0006515	misfolded or incompletely synthesized protein catabolic process	biological_process	0.0051972	5	1707	16	22504
GO:0043086	negative regulation of catalytic activity	biological_process	0.0052099	75	1707	698	22504
GO:0006402	mRNA catabolic process	biological_process	0.0052151	17	1707	104	22504
GO:0044259	multicellular organismal macromolecule metabolic process	biological_process	0.0052492	12	1707	66	22504
GO:0042308	negative regulation of protein import into nucleus	biological_process	0.0052501	11	1707	55	22504
GO:0031410	cytoplasmic vesicle	cellular_component	0.005255	113	1707	1051	22504
GO:0048871	multicellular organismal homeostasis	biological_process	0.0053181	35	1707	271	22504
GO:0044257	cellular protein catabolic process	biological_process	0.0053989	65	1707	563	22504
GO:0030672	synaptic vesicle membrane	cellular_component	0.0054117	12	1707	59	22504
GO:0071499	cellular response to laminar fluid shear stress	biological_process	0.0054673	3	1707	6	22504
GO:0050867	positive regulation of cell activation	biological_process	0.0055036	33	1707	257	22504
GO:0006984	ER-nucleus signaling pathway	biological_process	0.0055496	12	1707	65	22504
GO:0044248	cellular catabolic process	biological_process	0.0055561	194	1707	1934	22504
GO:0021869	forebrain ventricular zone progenitor cell division	biological_process	0.0055621	3	1707	5	22504
GO:1901575	organic substance catabolic process	biological_process	0.0055843	199	1707	1991	22504
GO:0034622	cellular macromolecular complex assembly	biological_process	0.0056154	83	1707	798	22504
GO:0051954	positive regulation of amine transport	biological_process	0.0056301	7	1707	28	22504
GO:0031045	dense core granule	cellular_component	0.0056422	5	1707	14	22504
GO:0034405	response to fluid shear stress	biological_process	0.005707	8	1707	34	22504
GO:0061437	renal system vasculature development	biological_process	0.0057318	6	1707	21	22504
GO:0061440	kidney vasculature development	biological_process	0.0057318	6	1707	21	22504
GO:0035023	regulation of Rho protein signal transduction	biological_process	0.0057427	18	1707	102	22504
GO:1901214	regulation of neuron death	biological_process	0.0058748	33	1707	250	22504
GO:0045185	maintenance of protein location	biological_process	0.0058939	20	1707	127	22504
GO:0097190	apoptotic signaling pathway	biological_process	0.0058996	63	1707	566	22504
GO:0010817	regulation of hormone levels	biological_process	0.0059512	50	1707	427	22504
GO:0021885	forebrain cell migration	biological_process	0.0060008	13	1707	68	22504
GO:0016571	histone methylation	biological_process	0.0060349	19	1707	114	22504
GO:0002696	positive regulation of leukocyte activation	biological_process	0.0060951	32	1707	249	22504
GO:0032922	circadian regulation of gene expression	biological_process	0.0061149	11	1707	55	22504
GO:0030334	regulation of cell migration	biological_process	0.0061819	71	1707	632	22504
GO:2001252	positive regulation of chromosome organization	biological_process	0.0062141	15	1707	85	22504
GO:0007492	endoderm development	biological_process	0.0062163	14	1707	82	22504
GO:0051224	negative regulation of protein transport	biological_process	0.0062271	21	1707	139	22504
GO:0051967	negative regulation of synaptic transmission, glutamatergic	biological_process	0.00625	4	1707	9	22504
GO:0070372	regulation of ERK1 and ERK2 cascade	biological_process	0.0062735	30	1707	231	22504
GO:0046823	negative regulation of nucleocytoplasmic transport	biological_process	0.0063654	12	1707	64	22504
GO:0060560	developmental growth involved in morphogenesis	biological_process	0.0063737	30	1707	212	22504
GO:0007040	lysosome organization	biological_process	0.0064285	9	1707	41	22504
GO:0051603	proteolysis involved in cellular protein catabolic process	biological_process	0.0064498	63	1707	547	22504
GO:0032868	response to insulin stimulus	biological_process	0.0065058	30	1707	226	22504
GO:0051440	regulation of ubiquitin-protein ligase activity involved in meiotic cell cycle	biological_process	0.0065917	2	1707	2	22504
GO:0042488	positive regulation of odontogenesis of dentin-containing tooth	biological_process	0.0066182	2	1707	2	22504
GO:0000278	mitotic cell cycle	biological_process	0.0066273	82	1707	731	22504
GO:0042327	positive regulation of phosphorylation	biological_process	0.0066324	76	1707	691	22504
GO:0051085	chaperone mediated protein folding requiring cofactor	biological_process	0.0066436	4	1707	12	22504
GO:0000288	nuclear-transcribed mRNA catabolic process, deadenylation-dependent decay	biological_process	0.0066771	9	1707	43	22504
GO:0071774	response to fibroblast growth factor stimulus	biological_process	0.0066786	15	1707	93	22504
GO:0046898	response to cycloheximide	biological_process	0.0066803	3	1707	6	22504
GO:0021879	forebrain neuron differentiation	biological_process	0.006708	11	1707	60	22504
GO:0043524	negative regulation of neuron apoptotic process	biological_process	0.0067238	21	1707	142	22504
GO:0030289	protein phosphatase 4 complex	cellular_component	0.0067579	3	1707	5	22504
GO:0043523	regulation of neuron apoptotic process	biological_process	0.0067601	27	1707	197	22504
GO:0032507	maintenance of protein location in cell	biological_process	0.0067832	18	1707	108	22504
GO:0004998	transferrin receptor activity	molecular_function	0.0068356	2	1707	2	22504
GO:0048598	embryonic morphogenesis	biological_process	0.0068367	69	1707	627	22504
GO:0071548	response to dexamethasone stimulus	biological_process	0.0068774	8	1707	37	22504
GO:0060571	morphogenesis of an epithelial fold	biological_process	0.0068808	7	1707	28	22504
GO:0043161	proteasomal ubiquitin-dependent protein catabolic process	biological_process	0.006888	43	1707	349	22504
GO:0032946	positive regulation of mononuclear cell proliferation	biological_process	0.0069034	18	1707	119	22504
GO:0051220	cytoplasmic sequestering of protein	biological_process	0.0069112	6	1707	22	22504
GO:1901992	positive regulation of mitotic cell cycle phase transition	biological_process	0.0069463	11	1707	55	22504
GO:0048747	muscle fiber development	biological_process	0.0069586	24	1707	172	22504
GO:0006412	translation	biological_process	0.0069675	57	1707	597	22504
GO:0061013	regulation of mRNA catabolic process	biological_process	0.0070872	6	1707	23	22504
GO:0071326	cellular response to monosaccharide stimulus	biological_process	0.0071298	19	1707	128	22504
GO:0009746	response to hexose stimulus	biological_process	0.0071749	26	1707	195	22504
GO:0007417	central nervous system development	biological_process	0.0071856	97	1707	901	22504
GO:0001706	endoderm formation	biological_process	0.0071899	10	1707	52	22504
GO:0050796	regulation of insulin secretion	biological_process	0.0072038	22	1707	154	22504
GO:0006511	ubiquitin-dependent protein catabolic process	biological_process	0.0072988	56	1707	473	22504
GO:0042330	taxis	biological_process	0.0073413	55	1707	494	22504
GO:0071156	regulation of cell cycle arrest	biological_process	0.0073586	10	1707	53	22504
GO:0009790	embryo development	biological_process	0.0073688	109	1707	1050	22504
GO:0030307	positive regulation of cell growth	biological_process	0.0073809	18	1707	115	22504
GO:0034284	response to monosaccharide stimulus	biological_process	0.0074313	27	1707	205	22504
GO:0006950	response to stress	biological_process	0.0074327	288	1707	3158	22504
GO:0034105	positive regulation of tissue remodeling	biological_process	0.0074555	6	1707	22	22504
GO:0004683	calmodulin-dependent protein kinase activity	molecular_function	0.0074827	8	1707	32	22504
GO:0042221	response to chemical stimulus	biological_process	0.0074881	339	1707	4394	22504
GO:0007296	vitellogenesis	biological_process	0.007545	2	1707	2	22504
GO:1901653	cellular response to peptide	biological_process	0.0075592	32	1707	246	22504
GO:0034968	histone lysine methylation	biological_process	0.0076384	16	1707	91	22504
GO:0005584	collagen type I	cellular_component	0.0076725	2	1707	2	22504
GO:0033574	response to testosterone stimulus	biological_process	0.0076906	9	1707	46	22504
GO:0021872	forebrain generation of neurons	biological_process	0.0077346	12	1707	68	22504
GO:1901989	positive regulation of cell cycle phase transition	biological_process	0.0077486	11	1707	56	22504
GO:0019216	regulation of lipid metabolic process	biological_process	0.0077905	34	1707	269	22504
GO:0043576	regulation of respiratory gaseous exchange	biological_process	0.0077987	6	1707	22	22504
GO:0055082	cellular chemical homeostasis	biological_process	0.0078103	69	1707	635	22504
GO:0033194	response to hydroperoxide	biological_process	0.0078317	5	1707	17	22504
GO:0019901	protein kinase binding	molecular_function	0.0078527	59	1707	492	22504
GO:0046914	transition metal ion binding	molecular_function	0.0078561	149	1707	1462	22504
GO:0051270	regulation of cellular component movement	biological_process	0.0079711	79	1707	720	22504
GO:0048755	branching morphogenesis of a nerve	biological_process	0.0080049	4	1707	10	22504
GO:0030014	CCR4-NOT complex	cellular_component	0.0080055	5	1707	15	22504
GO:0051898	negative regulation of protein kinase B signaling cascade	biological_process	0.0080175	8	1707	36	22504
GO:0010977	negative regulation of neuron projection development	biological_process	0.0080726	10	1707	49	22504
GO:0071320	cellular response to cAMP	biological_process	0.0081989	10	1707	49	22504
GO:0044772	mitotic cell cycle phase transition	biological_process	0.0082676	37	1707	286	22504
GO:0014075	response to amine stimulus	biological_process	0.0082722	10	1707	51	22504
GO:0005790	smooth endoplasmic reticulum	cellular_component	0.0082731	7	1707	28	22504
GO:0031802	type 5 metabotropic glutamate receptor binding	molecular_function	0.0082867	2	1707	2	22504
GO:0051787	misfolded protein binding	molecular_function	0.0082897	4	1707	12	22504
GO:0048771	tissue remodeling	biological_process	0.0083234	22	1707	152	22504
GO:0051179	localization	biological_process	0.0083936	483	1707	5267	22504
GO:0044344	cellular response to fibroblast growth factor stimulus	biological_process	0.0084005	14	1707	86	22504
GO:0031396	regulation of protein ubiquitination	biological_process	0.0084116	24	1707	170	22504
GO:0010501	RNA secondary structure unwinding	biological_process	0.0084537	9	1707	44	22504
GO:0070371	ERK1 and ERK2 cascade	biological_process	0.008469	31	1707	245	22504
GO:0000079	regulation of cyclin-dependent protein serine/threonine kinase activity	biological_process	0.0085059	12	1707	68	22504
GO:0048008	platelet-derived growth factor receptor signaling pathway	biological_process	0.0085411	10	1707	47	22504
GO:0009967	positive regulation of signal transduction	biological_process	0.0085614	118	1707	1153	22504
GO:0046822	regulation of nucleocytoplasmic transport	biological_process	0.0085805	27	1707	198	22504
GO:0031063	regulation of histone deacetylation	biological_process	0.0085849	6	1707	22	22504
GO:0032434	regulation of proteasomal ubiquitin-dependent protein catabolic process	biological_process	0.008604	16	1707	96	22504
GO:0002944	cyclin K-CDK12 complex	cellular_component	0.008646	2	1707	2	22504
GO:0002945	cyclin K-CDK13 complex	cellular_component	0.008646	2	1707	2	22504
GO:0097458	neuron part	cellular_component	0.0086572	128	1707	1189	22504
GO:0034708	methyltransferase complex	cellular_component	0.0086575	15	1707	93	22504
GO:0007584	response to nutrient	biological_process	0.0086687	27	1707	202	22504
GO:0070201	regulation of establishment of protein localization	biological_process	0.0087335	57	1707	492	22504
GO:0051057	positive regulation of small GTPase mediated signal transduction	biological_process	0.0087373	9	1707	40	22504
GO:0030529	ribonucleoprotein complex	cellular_component	0.0087599	73	1707	776	22504
GO:0065004	protein-DNA complex assembly	biological_process	0.0087897	18	1707	142	22504
GO:0007178	transmembrane receptor protein serine/threonine kinase signaling pathway	biological_process	0.0088073	37	1707	301	22504
GO:0005901	caveola	cellular_component	0.0088264	14	1707	78	22504
GO:0070670	response to interleukin-4	biological_process	0.00883	7	1707	32	22504
GO:0086080	protein binding involved in heterotypic cell-cell adhesion	molecular_function	0.0088352	3	1707	5	22504
GO:0050807	regulation of synapse organization	biological_process	0.0088584	17	1707	105	22504
GO:0080135	regulation of cellular response to stress	biological_process	0.0088816	54	1707	463	22504
GO:0014067	negative regulation of phosphatidylinositol 3-kinase cascade	biological_process	0.0089077	4	1707	11	22504
GO:0001871	pattern binding	molecular_function	0.0089489	6	1707	23	22504
GO:0030247	polysaccharide binding	molecular_function	0.0089489	6	1707	23	22504
GO:0031123	RNA 3'-end processing	biological_process	0.0089852	14	1707	86	22504
GO:0007154	cell communication	biological_process	0.0089906	524	1707	6609	22504
GO:0002039	p53 binding	molecular_function	0.0090319	12	1707	64	22504
GO:0015798	myo-inositol transport	biological_process	0.0090975	2	1707	2	22504
GO:0046636	negative regulation of alpha-beta T cell activation	biological_process	0.0091377	6	1707	23	22504
GO:0072358	cardiovascular system development	biological_process	0.0091555	103	1707	961	22504
GO:0072359	circulatory system development	biological_process	0.0091555	103	1707	961	22504
GO:2000145	regulation of cell motility	biological_process	0.0091859	73	1707	665	22504
GO:0070161	anchoring junction	cellular_component	0.009188	57	1707	480	22504
GO:0032368	regulation of lipid transport	biological_process	0.0092131	14	1707	88	22504
GO:0010959	regulation of metal ion transport	biological_process	0.0092225	38	1707	307	22504
GO:0042802	identical protein binding	molecular_function	0.0092254	121	1707	1180	22504
GO:0031442	positive regulation of mRNA 3'-end processing	biological_process	0.0092258	5	1707	17	22504
GO:0046579	positive regulation of Ras protein signal transduction	biological_process	0.0092828	8	1707	34	22504
GO:0035412	regulation of catenin import into nucleus	biological_process	0.0092918	6	1707	23	22504
GO:0019941	modification-dependent protein catabolic process	biological_process	0.0093721	56	1707	480	22504
GO:0031490	chromatin DNA binding	molecular_function	0.0095171	13	1707	83	22504
GO:0030308	negative regulation of cell growth	biological_process	0.0095811	23	1707	164	22504
GO:0000988	protein binding transcription factor activity	molecular_function	0.0096388	54	1707	472	22504
GO:0035924	cellular response to vascular endothelial growth factor stimulus	biological_process	0.0096924	8	1707	36	22504
GO:0010985	negative regulation of lipoprotein particle clearance	biological_process	0.0097305	3	1707	7	22504
GO:0001894	tissue homeostasis	biological_process	0.0097532	26	1707	192	22504
GO:0051345	positive regulation of hydrolase activity	biological_process	0.0097785	77	1707	686	22504
GO:0045927	positive regulation of growth	biological_process	0.0098102	26	1707	191	22504
GO:0051347	positive regulation of transferase activity	biological_process	0.0098267	52	1707	435	22504
GO:0007567	parturition	biological_process	0.0098656	5	1707	17	22504
GO:0051082	unfolded protein binding	molecular_function	0.0099301	12	1707	72	22504
GO:0005655	nucleolar ribonuclease P complex	cellular_component	0.0099791	3	1707	7	22504
GO:0030677	ribonuclease P complex	cellular_component	0.0099791	3	1707	7	22504
GO:0030681	multimeric ribonuclease P complex	cellular_component	0.0099791	3	1707	7	22504
GO:0097443	sorting endosome	cellular_component	0.010061	2	1707	2	22504
GO:0061438	renal system vasculature morphogenesis	biological_process	0.010117	3	1707	6	22504
GO:0061439	kidney vasculature morphogenesis	biological_process	0.010117	3	1707	6	22504
GO:0035097	histone methyltransferase complex	cellular_component	0.010163	13	1707	75	22504
GO:0005520	insulin-like growth factor binding	molecular_function	0.010165	6	1707	24	22504
GO:0005169	neurotrophin TRKB receptor binding	molecular_function	0.010167	2	1707	2	22504
GO:0042493	response to drug	biological_process	0.010191	57	1707	504	22504
GO:2001025	positive regulation of response to drug	biological_process	0.010214	2	1707	2	22504
GO:0008281	sulfonylurea receptor activity	molecular_function	0.010262	2	1707	2	22504
GO:0001934	positive regulation of protein phosphorylation	biological_process	0.010272	73	1707	674	22504
GO:0001046	core promoter sequence-specific DNA binding	molecular_function	0.010296	15	1707	90	22504
GO:0051926	negative regulation of calcium ion transport	biological_process	0.010301	6	1707	23	22504
GO:2000974	negative regulation of pro-B cell differentiation	biological_process	0.010419	2	1707	3	22504
GO:0030544	Hsp70 protein binding	molecular_function	0.010433	7	1707	30	22504
GO:2000978	negative regulation of forebrain neuron differentiation	biological_process	0.010447	2	1707	3	22504
GO:0019432	triglyceride biosynthetic process	biological_process	0.010451	7	1707	31	22504
GO:0034638	phosphatidylcholine catabolic process	biological_process	0.010451	3	1707	6	22504
GO:0045920	negative regulation of exocytosis	biological_process	0.010477	6	1707	22	22504
GO:0007346	regulation of mitotic cell cycle	biological_process	0.010489	47	1707	391	22504
GO:0045596	negative regulation of cell differentiation	biological_process	0.010495	70	1707	664	22504
GO:0009743	response to carbohydrate stimulus	biological_process	0.010503	29	1707	229	22504
GO:0043426	MRF binding	molecular_function	0.01052	3	1707	6	22504
GO:0036296	response to increased oxygen levels	biological_process	0.010555	7	1707	32	22504
GO:0055093	response to hyperoxia	biological_process	0.010555	7	1707	32	22504
GO:0043218	compact myelin	cellular_component	0.010583	5	1707	16	22504
GO:0033143	regulation of intracellular steroid hormone receptor signaling pathway	biological_process	0.01064	12	1707	66	22504
GO:0006935	chemotaxis	biological_process	0.010683	54	1707	493	22504
GO:0030371	translation repressor activity	molecular_function	0.010708	5	1707	16	22504
GO:0043176	amine binding	molecular_function	0.010758	4	1707	11	22504
GO:0042634	regulation of hair cycle	biological_process	0.010777	6	1707	24	22504
GO:0043270	positive regulation of ion transport	biological_process	0.010847	23	1707	169	22504
GO:0009056	catabolic process	biological_process	0.01086	218	1707	2240	22504
GO:0022029	telencephalon cell migration	biological_process	0.011062	12	1707	65	22504
GO:0048742	regulation of skeletal muscle fiber development	biological_process	0.011085	14	1707	94	22504
GO:0051146	striated muscle cell differentiation	biological_process	0.011151	43	1707	364	22504
GO:0031264	death-inducing signaling complex	cellular_component	0.011159	3	1707	6	22504
GO:0030865	cortical cytoskeleton organization	biological_process	0.011168	8	1707	36	22504
GO:0006939	smooth muscle contraction	biological_process	0.011345	14	1707	86	22504
GO:0000186	activation of MAPKK activity	biological_process	0.01139	10	1707	50	22504
GO:0031090	organelle membrane	cellular_component	0.011409	249	1707	2611	22504
GO:0031056	regulation of histone modification	biological_process	0.011423	18	1707	118	22504
GO:0071333	cellular response to glucose stimulus	biological_process	0.011501	18	1707	125	22504
GO:1900153	positive regulation of nuclear-transcribed mRNA catabolic process, deadenylation-dependent decay	biological_process	0.011548	4	1707	13	22504
GO:0040012	regulation of locomotion	biological_process	0.011589	78	1707	724	22504
GO:0051094	positive regulation of developmental process	biological_process	0.011595	100	1707	975	22504
GO:0090092	regulation of transmembrane receptor protein serine/threonine kinase signaling pathway	biological_process	0.011631	26	1707	199	22504
GO:0001944	vasculature development	biological_process	0.011757	68	1707	609	22504
GO:0050803	regulation of synapse structure and activity	biological_process	0.011807	17	1707	108	22504
GO:0043517	positive regulation of DNA damage response, signal transduction by p53 class mediator	biological_process	0.011914	4	1707	11	22504
GO:0031652	positive regulation of heat generation	biological_process	0.011968	4	1707	12	22504
GO:0031290	retinal ganglion cell axon guidance	biological_process	0.011984	5	1707	17	22504
GO:0044703	multi-organism reproductive process	biological_process	0.012021	29	1707	236	22504
GO:0009931	calcium-dependent protein serine/threonine kinase activity	molecular_function	0.012139	4	1707	11	22504
GO:0032926	negative regulation of activin receptor signaling pathway	biological_process	0.012143	4	1707	12	22504
GO:0070661	leukocyte proliferation	biological_process	0.012213	32	1707	277	22504
GO:0043433	negative regulation of sequence-specific DNA binding transcription factor activity	biological_process	0.012223	19	1707	134	22504
GO:0022603	regulation of anatomical structure morphogenesis	biological_process	0.012247	94	1707	884	22504
GO:0050671	positive regulation of lymphocyte proliferation	biological_process	0.012256	17	1707	117	22504
GO:0003674	molecular_function	molecular_function	0.012258	1676	1707	21811	22504
GO:0016787	hydrolase activity	molecular_function	0.012297	239	1707	2517	22504
GO:0000989	transcription factor binding transcription factor activity	molecular_function	0.01237	53	1707	468	22504
GO:0034616	response to laminar fluid shear stress	biological_process	0.012376	4	1707	12	22504
GO:1900087	positive regulation of G1/S transition of mitotic cell cycle	biological_process	0.012377	7	1707	31	22504
GO:0004714	transmembrane receptor protein tyrosine kinase activity	molecular_function	0.012384	12	1707	65	22504
GO:0032943	mononuclear cell proliferation	biological_process	0.012386	31	1707	266	22504
GO:0042552	myelination	biological_process	0.012405	17	1707	108	22504
GO:0007626	locomotory behavior	biological_process	0.012448	29	1707	216	22504
GO:0031115	negative regulation of microtubule polymerization	biological_process	0.012454	4	1707	11	22504
GO:0021795	cerebral cortex cell migration	biological_process	0.012478	10	1707	50	22504
GO:0071331	cellular response to hexose stimulus	biological_process	0.012495	18	1707	126	22504
GO:0003158	endothelium development	biological_process	0.012521	13	1707	80	22504
GO:0022402	cell cycle process	biological_process	0.012582	105	1707	996	22504
GO:2000323	negative regulation of glucocorticoid receptor signaling pathway	biological_process	0.012636	3	1707	6	22504
GO:0045860	positive regulation of protein kinase activity	biological_process	0.012692	47	1707	393	22504
GO:0035989	tendon development	biological_process	0.012747	3	1707	7	22504
GO:0005003	ephrin receptor activity	molecular_function	0.012775	5	1707	16	22504
GO:0043632	modification-dependent macromolecule catabolic process	biological_process	0.012791	56	1707	488	22504
GO:0090084	negative regulation of inclusion body assembly	biological_process	0.012824	3	1707	7	22504
GO:0048471	perinuclear region of cytoplasm	cellular_component	0.012898	69	1707	612	22504
GO:0000956	nuclear-transcribed mRNA catabolic process	biological_process	0.012926	14	1707	88	22504
GO:0032880	regulation of protein localization	biological_process	0.013121	67	1707	599	22504
GO:0050768	negative regulation of neurogenesis	biological_process	0.013151	19	1707	131	22504
GO:0042471	ear morphogenesis	biological_process	0.013224	18	1707	128	22504
GO:0050808	synapse organization	biological_process	0.013331	28	1707	203	22504
GO:0019784	NEDD8-specific protease activity	molecular_function	0.013411	3	1707	7	22504
GO:0071158	positive regulation of cell cycle arrest	biological_process	0.013505	7	1707	33	22504
GO:0034260	negative regulation of GTPase activity	biological_process	0.013555	7	1707	31	22504
GO:0000060	protein import into nucleus, translocation	biological_process	0.013615	9	1707	49	22504
GO:0042306	regulation of protein import into nucleus	biological_process	0.013807	22	1707	160	22504
GO:0001076	RNA polymerase II transcription factor binding transcription factor activity	molecular_function	0.013828	19	1707	133	22504
GO:0045598	regulation of fat cell differentiation	biological_process	0.013911	16	1707	105	22504
GO:0033674	positive regulation of kinase activity	biological_process	0.013948	50	1707	423	22504
GO:0034097	response to cytokine stimulus	biological_process	0.013978	64	1707	634	22504
GO:0045926	negative regulation of growth	biological_process	0.014001	28	1707	221	22504
GO:0031434	mitogen-activated protein kinase kinase binding	molecular_function	0.014115	5	1707	17	22504
GO:0010038	response to metal ion	biological_process	0.014223	39	1707	331	22504
GO:0030513	positive regulation of BMP signaling pathway	biological_process	0.014243	7	1707	33	22504
GO:0008757	S-adenosylmethionine-dependent methyltransferase activity	molecular_function	0.014296	19	1707	133	22504
GO:0007568	aging	biological_process	0.014323	35	1707	295	22504
GO:0071322	cellular response to carbohydrate stimulus	biological_process	0.01443	19	1707	136	22504
GO:2000973	regulation of pro-B cell differentiation	biological_process	0.014477	3	1707	7	22504
GO:0035411	catenin import into nucleus	biological_process	0.01465	6	1707	25	22504
GO:0010606	positive regulation of cytoplasmic mRNA processing body assembly	biological_process	0.014654	3	1707	6	22504
GO:0060572	morphogenesis of an epithelial bud	biological_process	0.014658	5	1707	18	22504
GO:0040013	negative regulation of locomotion	biological_process	0.014674	31	1707	244	22504
GO:0061014	positive regulation of mRNA catabolic process	biological_process	0.014684	5	1707	20	22504
GO:0001755	neural crest cell migration	biological_process	0.014707	10	1707	54	22504
GO:0045922	negative regulation of fatty acid metabolic process	biological_process	0.014725	5	1707	19	22504
GO:0016605	PML body	cellular_component	0.014748	15	1707	90	22504
GO:0032049	cardiolipin biosynthetic process	biological_process	0.014751	3	1707	7	22504
GO:0046488	phosphatidylinositol metabolic process	biological_process	0.014826	18	1707	117	22504
GO:0007272	ensheathment of neurons	biological_process	0.014833	17	1707	110	22504
GO:0008366	axon ensheathment	biological_process	0.014833	17	1707	110	22504
GO:0006990	positive regulation of transcription from RNA polymerase II promoter involved in unfolded protein response	biological_process	0.014872	2	1707	3	22504
GO:0000033	alpha-1,3-mannosyltransferase activity	molecular_function	0.014876	2	1707	3	22504
GO:0060449	bud elongation involved in lung branching	biological_process	0.014983	3	1707	7	22504
GO:0072012	glomerulus vasculature development	biological_process	0.015094	5	1707	19	22504
GO:0051651	maintenance of location in cell	biological_process	0.015121	18	1707	118	22504
GO:0032403	protein complex binding	molecular_function	0.015127	59	1707	516	22504
GO:0046642	negative regulation of alpha-beta T cell proliferation	biological_process	0.015229	3	1707	7	22504
GO:0046460	neutral lipid biosynthetic process	biological_process	0.015241	7	1707	33	22504
GO:0046463	acylglycerol biosynthetic process	biological_process	0.015241	7	1707	33	22504
GO:0071826	ribonucleoprotein complex subunit organization	biological_process	0.015242	24	1707	195	22504
GO:0005694	chromosome	cellular_component	0.015315	85	1707	865	22504
GO:0043271	negative regulation of ion transport	biological_process	0.015333	13	1707	80	22504
GO:2000322	regulation of glucocorticoid receptor signaling pathway	biological_process	0.015366	4	1707	11	22504
GO:2000562	negative regulation of CD4-positive, alpha-beta T cell proliferation	biological_process	0.015376	2	1707	3	22504
GO:0030433	ER-associated protein catabolic process	biological_process	0.015513	10	1707	59	22504
GO:0016573	histone acetylation	biological_process	0.015528	20	1707	138	22504
GO:0040018	positive regulation of multicellular organism growth	biological_process	0.01553	8	1707	39	22504
GO:0010867	positive regulation of triglyceride biosynthetic process	biological_process	0.015612	4	1707	13	22504
GO:0043560	insulin receptor substrate binding	molecular_function	0.015704	4	1707	11	22504
GO:0071375	cellular response to peptide hormone stimulus	biological_process	0.015763	29	1707	229	22504
GO:0072110	glomerular mesangial cell proliferation	biological_process	0.015888	3	1707	7	22504
GO:0072124	regulation of glomerular mesangial cell proliferation	biological_process	0.015888	3	1707	7	22504
GO:0031365	N-terminal protein amino acid modification	biological_process	0.015897	6	1707	25	22504
GO:0006475	internal protein amino acid acetylation	biological_process	0.015921	21	1707	149	22504
GO:0051443	positive regulation of ubiquitin-protein ligase activity	biological_process	0.015929	6	1707	25	22504
GO:2000232	regulation of rRNA processing	biological_process	0.015991	2	1707	3	22504
GO:0006597	spermine biosynthetic process	biological_process	0.01605	2	1707	3	22504
GO:0004724	magnesium-dependent protein serine/threonine phosphatase activity	molecular_function	0.016251	2	1707	3	22504
GO:0071822	protein complex subunit organization	biological_process	0.016272	132	1707	1315	22504
GO:0019808	polyamine binding	molecular_function	0.016295	2	1707	3	22504
GO:0050805	negative regulation of synaptic transmission	biological_process	0.016375	9	1707	44	22504
GO:0010857	calcium-dependent protein kinase activity	molecular_function	0.016449	4	1707	12	22504
GO:2000737	negative regulation of stem cell differentiation	biological_process	0.016457	4	1707	13	22504
GO:0032652	regulation of interleukin-1 production	biological_process	0.016525	9	1707	51	22504
GO:0009451	RNA modification	biological_process	0.016573	15	1707	104	22504
GO:0006401	RNA catabolic process	biological_process	0.016607	18	1707	126	22504
GO:0009791	post-embryonic development	biological_process	0.016644	18	1707	120	22504
GO:0032945	negative regulation of mononuclear cell proliferation	biological_process	0.016661	11	1707	66	22504
GO:0050672	negative regulation of lymphocyte proliferation	biological_process	0.016661	11	1707	66	22504
GO:0043388	positive regulation of DNA binding	biological_process	0.016682	8	1707	41	22504
GO:0061010	gall bladder development	biological_process	0.016686	2	1707	3	22504
GO:0048259	regulation of receptor-mediated endocytosis	biological_process	0.017103	12	1707	73	22504
GO:0090154	positive regulation of sphingolipid biosynthetic process	biological_process	0.017158	2	1707	3	22504
GO:2000304	positive regulation of ceramide biosynthetic process	biological_process	0.017158	2	1707	3	22504
GO:0006999	nuclear pore organization	biological_process	0.017185	4	1707	11	22504
GO:0031102	neuron projection regeneration	biological_process	0.01722	9	1707	48	22504
GO:0043543	protein acylation	biological_process	0.017231	27	1707	208	22504
GO:0051272	positive regulation of cellular component movement	biological_process	0.017266	45	1707	398	22504
GO:0032489	regulation of Cdc42 protein signal transduction	biological_process	0.017298	2	1707	4	22504
GO:0010899	regulation of phosphatidylcholine catabolic process	biological_process	0.017308	2	1707	3	22504
GO:0030036	actin cytoskeleton organization	biological_process	0.017372	60	1707	526	22504
GO:0016199	axon midline choice point recognition	biological_process	0.017399	2	1707	3	22504
GO:1902275	regulation of chromatin organization	biological_process	0.017525	19	1707	132	22504
GO:0070097	delta-catenin binding	molecular_function	0.017551	3	1707	7	22504
GO:0004527	exonuclease activity	molecular_function	0.017558	11	1707	63	22504
GO:1900739	regulation of protein insertion into mitochondrial membrane involved in apoptotic signaling pathway	biological_process	0.017568	2	1707	3	22504
GO:1900740	positive regulation of protein insertion into mitochondrial membrane involved in apoptotic signaling pathway	biological_process	0.017568	2	1707	3	22504
GO:0021846	cell proliferation in forebrain	biological_process	0.017611	7	1707	31	22504
GO:0008484	sulfuric ester hydrolase activity	molecular_function	0.017638	4	1707	12	22504
GO:0032993	protein-DNA complex	cellular_component	0.017707	17	1707	185	22504
GO:0048668	collateral sprouting	biological_process	0.017761	6	1707	24	22504
GO:0030330	DNA damage response, signal transduction by p53 class mediator	biological_process	0.018205	10	1707	56	22504
GO:0006473	protein acetylation	biological_process	0.018289	23	1707	171	22504
GO:0006836	neurotransmitter transport	biological_process	0.01831	23	1707	162	22504
GO:0072604	interleukin-6 secretion	biological_process	0.018313	5	1707	21	22504
GO:0030689	Noc complex	cellular_component	0.018356	2	1707	3	22504
GO:0043153	entrainment of circadian clock by photoperiod	biological_process	0.018391	5	1707	20	22504
GO:2001234	negative regulation of apoptotic signaling pathway	biological_process	0.018399	24	1707	187	22504
GO:0008320	protein transmembrane transporter activity	molecular_function	0.018437	4	1707	16	22504
GO:0005123	death receptor binding	molecular_function	0.018469	4	1707	13	22504
GO:0043149	stress fiber assembly	biological_process	0.018471	13	1707	79	22504
GO:0046651	lymphocyte proliferation	biological_process	0.018542	30	1707	264	22504
GO:1901533	negative regulation of hematopoietic progenitor cell differentiation	biological_process	0.018545	2	1707	4	22504
GO:0035459	cargo loading into vesicle	biological_process	0.018558	3	1707	7	22504
GO:0031398	positive regulation of protein ubiquitination	biological_process	0.018579	15	1707	99	22504
GO:0007416	synapse assembly	biological_process	0.018663	18	1707	120	22504
GO:0004535	poly(A)-specific ribonuclease activity	molecular_function	0.018666	4	1707	12	22504
GO:0007631	feeding behavior	biological_process	0.018667	15	1707	110	22504
GO:0009749	response to glucose stimulus	biological_process	0.018681	24	1707	191	22504
GO:0000123	histone acetyltransferase complex	cellular_component	0.018716	14	1707	88	22504
GO:0032496	response to lipopolysaccharide	biological_process	0.018754	37	1707	330	22504
GO:0032964	collagen biosynthetic process	biological_process	0.018763	7	1707	36	22504
GO:0051588	regulation of neurotransmitter transport	biological_process	0.018871	10	1707	54	22504
GO:0019798	procollagen-proline dioxygenase activity	molecular_function	0.018953	3	1707	7	22504
GO:0048634	regulation of muscle organ development	biological_process	0.018958	22	1707	171	22504
GO:0048013	ephrin receptor signaling pathway	biological_process	0.01896	8	1707	38	22504
GO:0048261	negative regulation of receptor-mediated endocytosis	biological_process	0.018981	4	1707	14	22504
GO:0043425	bHLH transcription factor binding	molecular_function	0.01901	6	1707	28	22504
GO:0007613	memory	biological_process	0.019059	16	1707	103	22504
GO:0006458	'de novo' protein folding	biological_process	0.019182	4	1707	15	22504
GO:0051084	'de novo' posttranslational protein folding	biological_process	0.019182	4	1707	15	22504
GO:0046475	glycerophospholipid catabolic process	biological_process	0.019277	4	1707	12	22504
GO:0030029	actin filament-based process	biological_process	0.019359	65	1707	579	22504
GO:0007605	sensory perception of sound	biological_process	0.019487	19	1707	133	22504
GO:0000987	core promoter proximal region sequence-specific DNA binding	molecular_function	0.019544	39	1707	347	22504
GO:0043548	phosphatidylinositol 3-kinase binding	molecular_function	0.019548	7	1707	32	22504
GO:0035198	miRNA binding	molecular_function	0.019583	4	1707	13	22504
GO:0016023	cytoplasmic membrane-bounded vesicle	cellular_component	0.019647	98	1707	940	22504
GO:0044427	chromosomal part	cellular_component	0.019713	76	1707	779	22504
GO:0097191	extrinsic apoptotic signaling pathway	biological_process	0.019724	28	1707	227	22504
GO:0042773	ATP synthesis coupled electron transport	biological_process	0.01981	7	1707	43	22504
GO:0035196	production of miRNAs involved in gene silencing by miRNA	biological_process	0.019856	5	1707	19	22504
GO:0030335	positive regulation of cell migration	biological_process	0.019977	43	1707	380	22504
GO:0048641	regulation of skeletal muscle tissue development	biological_process	0.020087	16	1707	119	22504
GO:1901615	organic hydroxy compound metabolic process	biological_process	0.020169	44	1707	385	22504
GO:0010915	regulation of very-low-density lipoprotein particle clearance	biological_process	0.020292	2	1707	4	22504
GO:0010916	negative regulation of very-low-density lipoprotein particle clearance	biological_process	0.020292	2	1707	4	22504
GO:1901861	regulation of muscle tissue development	biological_process	0.020348	22	1707	172	22504
GO:0042692	muscle cell differentiation	biological_process	0.020359	49	1707	437	22504
GO:0048741	skeletal muscle fiber development	biological_process	0.02044	20	1707	151	22504
GO:0031958	corticosteroid receptor signaling pathway	biological_process	0.020443	5	1707	18	22504
GO:0010720	positive regulation of cell development	biological_process	0.020498	31	1707	251	22504
GO:0035256	G-protein coupled glutamate receptor binding	molecular_function	0.020499	3	1707	7	22504
GO:0019054	modulation by virus of host process	biological_process	0.020639	3	1707	7	22504
GO:0034655	nucleobase-containing compound catabolic process	biological_process	0.020667	80	1707	743	22504
GO:0070509	calcium ion import	biological_process	0.020679	10	1707	56	22504
GO:0005642	annulate lamellae	cellular_component	0.020686	2	1707	3	22504
GO:0018022	peptidyl-lysine methylation	biological_process	0.020753	8	1707	39	22504
GO:0032612	interleukin-1 production	biological_process	0.020769	10	1707	61	22504
GO:0021769	orbitofrontal cortex development	biological_process	0.020815	2	1707	3	22504
GO:0018393	internal peptidyl-lysine acetylation	biological_process	0.020848	20	1707	143	22504
GO:0015036	disulfide oxidoreductase activity	molecular_function	0.021032	6	1707	28	22504
GO:0048730	epidermis morphogenesis	biological_process	0.021089	7	1707	35	22504
GO:0003756	protein disulfide isomerase activity	molecular_function	0.021143	5	1707	19	22504
GO:0016864	intramolecular oxidoreductase activity, transposing S-S bonds	molecular_function	0.021143	5	1707	19	22504
GO:0048663	neuron fate commitment	biological_process	0.021177	11	1707	77	22504
GO:1901990	regulation of mitotic cell cycle phase transition	biological_process	0.021207	27	1707	208	22504
GO:0000900	translation repressor activity, nucleic acid binding	molecular_function	0.021343	3	1707	7	22504
GO:0016358	dendrite development	biological_process	0.021374	27	1707	198	22504
GO:0001568	blood vessel development	biological_process	0.021433	64	1707	586	22504
GO:0051963	regulation of synapse assembly	biological_process	0.021436	13	1707	81	22504
GO:2000515	negative regulation of CD4-positive, alpha-beta T cell activation	biological_process	0.021443	4	1707	14	22504
GO:0001159	core promoter proximal region DNA binding	molecular_function	0.021452	39	1707	349	22504
GO:2000353	positive regulation of endothelial cell apoptotic process	biological_process	0.021549	4	1707	15	22504
GO:0090066	regulation of anatomical structure size	biological_process	0.02158	51	1707	455	22504
GO:0016125	sterol metabolic process	biological_process	0.021667	16	1707	114	22504
GO:0007269	neurotransmitter secretion	biological_process	0.021691	18	1707	121	22504
GO:0019228	regulation of action potential in neuron	biological_process	0.021741	20	1707	140	22504
GO:0004526	ribonuclease P activity	molecular_function	0.021785	3	1707	10	22504
GO:0007411	axon guidance	biological_process	0.021821	24	1707	180	22504
GO:0007612	learning	biological_process	0.021836	20	1707	141	22504
GO:0061009	common bile duct development	biological_process	0.021848	2	1707	4	22504
GO:0031650	regulation of heat generation	biological_process	0.021854	4	1707	14	22504
GO:0048878	chemical homeostasis	biological_process	0.021953	102	1707	1016	22504
GO:0045454	cell redox homeostasis	biological_process	0.021977	10	1707	58	22504
GO:0030163	protein catabolic process	biological_process	0.022028	74	1707	696	22504
GO:0008038	neuron recognition	biological_process	0.022046	6	1707	27	22504
GO:0000790	nuclear chromatin	cellular_component	0.022069	30	1707	272	22504
GO:0010035	response to inorganic substance	biological_process	0.022093	53	1707	490	22504
GO:0060996	dendritic spine development	biological_process	0.022173	12	1707	70	22504
GO:0043666	regulation of phosphoprotein phosphatase activity	biological_process	0.022205	10	1707	57	22504
GO:0035791	platelet-derived growth factor receptor-beta signaling pathway	biological_process	0.022268	3	1707	7	22504
GO:0097151	positive regulation of inhibitory postsynaptic membrane potential	biological_process	0.022274	3	1707	7	22504
GO:0003014	renal system process	biological_process	0.022279	13	1707	86	22504
GO:0070507	regulation of microtubule cytoskeleton organization	biological_process	0.022301	18	1707	125	22504
GO:0046835	carbohydrate phosphorylation	biological_process	0.022314	6	1707	25	22504
GO:0046982	protein heterodimerization activity	molecular_function	0.022326	49	1707	495	22504
GO:0003725	double-stranded RNA binding	molecular_function	0.02245	11	1707	65	22504
GO:0070664	negative regulation of leukocyte proliferation	biological_process	0.022477	11	1707	70	22504
GO:0045632	negative regulation of mechanoreceptor differentiation	biological_process	0.022515	2	1707	4	22504
GO:2000981	negative regulation of inner ear receptor cell differentiation	biological_process	0.022515	2	1707	4	22504
GO:0010675	regulation of cellular carbohydrate metabolic process	biological_process	0.022544	20	1707	151	22504
GO:0031644	regulation of neurological system process	biological_process	0.022565	40	1707	332	22504
GO:0000978	RNA polymerase II core promoter proximal region sequence-specific DNA binding	molecular_function	0.022611	37	1707	329	22504
GO:0016862	intramolecular oxidoreductase activity, interconverting keto- and enol-groups	molecular_function	0.022938	5	1707	20	22504
GO:0045682	regulation of epidermis development	biological_process	0.022953	10	1707	63	22504
GO:0060710	chorio-allantoic fusion	biological_process	0.023013	3	1707	8	22504
GO:0044700	single organism signaling	biological_process	0.02305	508	1707	6496	22504
GO:0097485	neuron projection guidance	biological_process	0.023071	24	1707	181	22504
GO:0032782	bile acid secretion	biological_process	0.023139	2	1707	3	22504
GO:0048753	pigment granule organization	biological_process	0.023259	4	1707	14	22504
GO:0007253	cytoplasmic sequestering of NF-kappaB	biological_process	0.023279	3	1707	9	22504
GO:0044255	cellular lipid metabolic process	biological_process	0.023285	86	1707	824	22504
GO:0038034	signal transduction in absence of ligand	biological_process	0.023292	12	1707	79	22504
GO:0097192	extrinsic apoptotic signaling pathway in absence of ligand	biological_process	0.023292	12	1707	79	22504
GO:0032970	regulation of actin filament-based process	biological_process	0.023343	36	1707	301	22504
GO:0021799	cerebral cortex radially oriented cell migration	biological_process	0.023361	7	1707	33	22504
GO:0002320	lymphoid progenitor cell differentiation	biological_process	0.023388	5	1707	20	22504
GO:2000646	positive regulation of receptor catabolic process	biological_process	0.023423	2	1707	4	22504
GO:0044710	single-organism metabolic process	biological_process	0.023474	304	1707	3320	22504
GO:0060443	mammary gland morphogenesis	biological_process	0.023495	10	1707	57	22504
GO:0034762	regulation of transmembrane transport	biological_process	0.023576	39	1707	327	22504
GO:0045638	negative regulation of myeloid cell differentiation	biological_process	0.023588	11	1707	73	22504
GO:0031967	organelle envelope	cellular_component	0.023653	97	1707	995	22504
GO:0060601	lateral sprouting from an epithelium	biological_process	0.0237	4	1707	13	22504
GO:0015450	P-P-bond-hydrolysis-driven protein transmembrane transporter activity	molecular_function	0.023898	3	1707	9	22504
GO:0051048	negative regulation of secretion	biological_process	0.023913	24	1707	195	22504
GO:0023052	signaling	biological_process	0.023976	508	1707	6499	22504
GO:0030888	regulation of B cell proliferation	biological_process	0.024078	10	1707	59	22504
GO:0034274	Atg12-Atg5-Atg16 complex	cellular_component	0.024081	2	1707	3	22504
GO:0043269	regulation of ion transport	biological_process	0.024121	57	1707	520	22504
GO:0044706	multi-multicellular organism process	biological_process	0.024223	28	1707	238	22504
GO:0097479	synaptic vesicle localization	biological_process	0.024236	18	1707	122	22504
GO:0070325	lipoprotein particle receptor binding	molecular_function	0.024278	5	1707	23	22504
GO:0031054	pre-miRNA processing	biological_process	0.024319	4	1707	13	22504
GO:0032835	glomerulus development	biological_process	0.024363	10	1707	57	22504
GO:0030879	mammary gland development	biological_process	0.024447	20	1707	146	22504
GO:0031050	dsRNA fragmentation	biological_process	0.024476	5	1707	20	22504
GO:0070918	production of small RNA involved in gene silencing by RNA	biological_process	0.024476	5	1707	20	22504
GO:0044765	single-organism transport	biological_process	0.024639	313	1707	3374	22504
GO:0035970	peptidyl-threonine dephosphorylation	biological_process	0.024648	3	1707	8	22504
GO:0003283	atrial septum development	biological_process	0.024676	5	1707	20	22504
GO:0045995	regulation of embryonic development	biological_process	0.02472	16	1707	114	22504
GO:0046782	regulation of viral transcription	biological_process	0.024742	7	1707	37	22504
GO:0097001	ceramide binding	molecular_function	0.024797	2	1707	3	22504
GO:0043974	histone H3-K27 acetylation	biological_process	0.024852	2	1707	3	22504
GO:1901674	regulation of histone H3-K27 acetylation	biological_process	0.024852	2	1707	3	22504
GO:0032897	negative regulation of viral transcription	biological_process	0.024952	5	1707	23	22504
GO:0042992	negative regulation of transcription factor import into nucleus	biological_process	0.024954	7	1707	35	22504
GO:0005165	neurotrophin receptor binding	molecular_function	0.025078	4	1707	14	22504
GO:0046332	SMAD binding	molecular_function	0.02508	12	1707	73	22504
GO:0006650	glycerophospholipid metabolic process	biological_process	0.02513	26	1707	199	22504
GO:0061136	regulation of proteasomal protein catabolic process	biological_process	0.025151	23	1707	173	22504
GO:0006109	regulation of carbohydrate metabolic process	biological_process	0.02524	21	1707	161	22504
GO:0006006	glucose metabolic process	biological_process	0.025342	26	1707	219	22504
GO:0031975	envelope	cellular_component	0.0255	97	1707	998	22504
GO:0097306	cellular response to alcohol	biological_process	0.025508	17	1707	124	22504
GO:0022618	ribonucleoprotein complex assembly	biological_process	0.025532	22	1707	185	22504
GO:0072595	maintenance of protein localization in organelle	biological_process	0.025541	6	1707	27	22504
GO:0001077	RNA polymerase II core promoter proximal region sequence-specific DNA binding transcription factor activity involved in positive regulation of transcription	molecular_function	0.025589	28	1707	242	22504
GO:0090283	regulation of protein glycosylation in Golgi	biological_process	0.02559	2	1707	3	22504
GO:0022613	ribonucleoprotein complex biogenesis	biological_process	0.025618	38	1707	369	22504
GO:0033144	negative regulation of intracellular steroid hormone receptor signaling pathway	biological_process	0.025646	7	1707	34	22504
GO:0048664	neuron fate determination	biological_process	0.025666	3	1707	11	22504
GO:0033962	cytoplasmic mRNA processing body assembly	biological_process	0.025717	5	1707	19	22504
GO:0045098	type III intermediate filament	cellular_component	0.025822	2	1707	4	22504
GO:0043966	histone H3 acetylation	biological_process	0.025834	10	1707	57	22504
GO:0097374	sensory neuron axon guidance	biological_process	0.025877	2	1707	3	22504
GO:0034470	ncRNA processing	biological_process	0.02619	30	1707	271	22504
GO:0042304	regulation of fatty acid biosynthetic process	biological_process	0.026222	6	1707	31	22504
GO:0045665	negative regulation of neuron differentiation	biological_process	0.026251	11	1707	73	22504
GO:0009416	response to light stimulus	biological_process	0.026371	33	1707	279	22504
GO:0001709	cell fate determination	biological_process	0.026568	7	1707	41	22504
GO:2001242	regulation of intrinsic apoptotic signaling pathway	biological_process	0.026639	18	1707	141	22504
GO:0022604	regulation of cell morphogenesis	biological_process	0.026717	56	1707	490	22504
GO:0032732	positive regulation of interleukin-1 production	biological_process	0.026776	6	1707	29	22504
GO:0030948	negative regulation of vascular endothelial growth factor receptor signaling pathway	biological_process	0.026877	3	1707	8	22504
GO:0051970	negative regulation of transmission of nerve impulse	biological_process	0.026889	9	1707	49	22504
GO:0042129	regulation of T cell proliferation	biological_process	0.026912	18	1707	138	22504
GO:0051336	regulation of hydrolase activity	biological_process	0.027002	112	1707	1120	22504
GO:0030336	negative regulation of cell migration	biological_process	0.027052	24	1707	188	22504
GO:0061448	connective tissue development	biological_process	0.027208	29	1707	238	22504
GO:0030532	small nuclear ribonucleoprotein complex	cellular_component	0.027268	9	1707	58	22504
GO:0004046	aminoacylase activity	molecular_function	0.02727	2	1707	4	22504
GO:0019217	regulation of fatty acid metabolic process	biological_process	0.027531	11	1707	70	22504
GO:0008440	inositol-1,4,5-trisphosphate 3-kinase activity	molecular_function	0.027572	3	1707	8	22504
GO:0090257	regulation of muscle system process	biological_process	0.027586	22	1707	170	22504
GO:0019199	transmembrane receptor protein kinase activity	molecular_function	0.027656	13	1707	81	22504
GO:0006305	DNA alkylation	biological_process	0.027788	10	1707	56	22504
GO:0006306	DNA methylation	biological_process	0.027788	10	1707	56	22504
GO:0045780	positive regulation of bone resorption	biological_process	0.027842	4	1707	15	22504
GO:0046852	positive regulation of bone remodeling	biological_process	0.027842	4	1707	15	22504
GO:0019083	viral transcription	biological_process	0.02793	7	1707	38	22504
GO:0045744	negative regulation of G-protein coupled receptor protein signaling pathway	biological_process	0.027956	7	1707	35	22504
GO:0048489	synaptic vesicle transport	biological_process	0.027995	17	1707	116	22504
GO:0097480	establishment of synaptic vesicle localization	biological_process	0.027995	17	1707	116	22504
GO:0018026	peptidyl-lysine monomethylation	biological_process	0.02801	3	1707	8	22504
GO:0002376	immune system process	biological_process	0.028035	186	1707	2062	22504
GO:0007369	gastrulation	biological_process	0.028058	23	1707	186	22504
GO:0035278	negative regulation of translation involved in gene silencing by miRNA	biological_process	0.028124	3	1707	8	22504
GO:0040033	negative regulation of translation, ncRNA-mediated	biological_process	0.028124	3	1707	8	22504
GO:0045974	regulation of translation, ncRNA-mediated	biological_process	0.028124	3	1707	8	22504
GO:0042775	mitochondrial ATP synthesis coupled electron transport	biological_process	0.028143	6	1707	36	22504
GO:0001704	formation of primary germ layer	biological_process	0.028285	16	1707	117	22504
GO:0071559	response to transforming growth factor beta stimulus	biological_process	0.028292	25	1707	196	22504
GO:0034142	toll-like receptor 4 signaling pathway	biological_process	0.028355	6	1707	29	22504
GO:0016741	transferase activity, transferring one-carbon groups	molecular_function	0.028378	27	1707	223	22504
GO:0005844	polysome	cellular_component	0.028488	7	1707	37	22504
GO:0048670	regulation of collateral sprouting	biological_process	0.028489	5	1707	20	22504
GO:0007169	transmembrane receptor protein tyrosine kinase signaling pathway	biological_process	0.028512	54	1707	482	22504
GO:0043024	ribosomal small subunit binding	molecular_function	0.028527	3	1707	9	22504
GO:0052312	modulation of transcription in other organism involved in symbiotic interaction	biological_process	0.028538	5	1707	22	22504
GO:0010989	negative regulation of low-density lipoprotein particle clearance	biological_process	0.028583	2	1707	4	22504
GO:0008332	low voltage-gated calcium channel activity	molecular_function	0.028672	2	1707	3	22504
GO:2000147	positive regulation of cell motility	biological_process	0.028697	43	1707	391	22504
GO:0005220	inositol 1,4,5-trisphosphate-sensitive calcium-release channel activity	molecular_function	0.028705	2	1707	3	22504
GO:0043423	3-phosphoinositide-dependent protein kinase binding	molecular_function	0.028708	2	1707	3	22504
GO:0046931	pore complex assembly	biological_process	0.028825	4	1707	13	22504
GO:0014909	smooth muscle cell migration	biological_process	0.028884	9	1707	52	22504
GO:0036164	cell-abiotic substrate adhesion	biological_process	0.0289	1	1707	1	22504
GO:0042824	MHC class I peptide loading complex	cellular_component	0.028964	2	1707	4	22504
GO:0071949	FAD binding	molecular_function	0.029057	4	1707	14	22504
GO:0002009	morphogenesis of an epithelium	biological_process	0.029082	51	1707	461	22504
GO:0051716	cellular response to stimulus	biological_process	0.029119	567	1707	7242	22504
GO:0090162	establishment of epithelial cell polarity	biological_process	0.029339	5	1707	21	22504
GO:0018394	peptidyl-lysine acetylation	biological_process	0.029371	20	1707	149	22504
GO:0002682	regulation of immune system process	biological_process	0.029372	103	1707	1067	22504
GO:0051213	dioxygenase activity	molecular_function	0.029443	13	1707	86	22504
GO:0051223	regulation of protein transport	biological_process	0.02953	49	1707	445	22504
GO:0004004	ATP-dependent RNA helicase activity	molecular_function	0.029532	10	1707	61	22504
GO:0008186	RNA-dependent ATPase activity	molecular_function	0.029532	10	1707	61	22504
GO:0051351	positive regulation of ligase activity	biological_process	0.02956	6	1707	29	22504
GO:0048584	positive regulation of response to stimulus	biological_process	0.029575	147	1707	1545	22504
GO:0043276	anoikis	biological_process	0.029711	6	1707	28	22504
GO:0042149	cellular response to glucose starvation	biological_process	0.029732	6	1707	29	22504
GO:0034599	cellular response to oxidative stress	biological_process	0.029743	25	1707	206	22504
GO:0008139	nuclear localization sequence binding	molecular_function	0.029769	5	1707	21	22504
GO:0048286	lung alveolus development	biological_process	0.029895	9	1707	52	22504
GO:0034612	response to tumor necrosis factor	biological_process	0.029912	19	1707	157	22504
GO:0033157	regulation of intracellular protein transport	biological_process	0.029965	30	1707	250	22504
GO:0016202	regulation of striated muscle tissue development	biological_process	0.030058	21	1707	169	22504
GO:0070229	negative regulation of lymphocyte apoptotic process	biological_process	0.03018	6	1707	31	22504
GO:0051492	regulation of stress fiber assembly	biological_process	0.030211	11	1707	68	22504
GO:0016942	insulin-like growth factor binding protein complex	cellular_component	0.030224	2	1707	4	22504
GO:0042567	insulin-like growth factor ternary complex	cellular_component	0.030224	2	1707	4	22504
GO:0070816	phosphorylation of RNA polymerase II C-terminal domain	biological_process	0.03028	4	1707	15	22504
GO:0035739	CD4-positive, alpha-beta T cell proliferation	biological_process	0.030501	2	1707	4	22504
GO:2000561	regulation of CD4-positive, alpha-beta T cell proliferation	biological_process	0.030501	2	1707	4	22504
GO:2000209	regulation of anoikis	biological_process	0.030581	5	1707	21	22504
GO:2000278	regulation of DNA biosynthetic process	biological_process	0.030612	6	1707	29	22504
GO:0036056	filtration diaphragm	cellular_component	0.030653	3	1707	8	22504
GO:0036057	slit diaphragm	cellular_component	0.030653	3	1707	8	22504
GO:0032392	DNA geometric change	biological_process	0.030696	9	1707	51	22504
GO:0045833	negative regulation of lipid metabolic process	biological_process	0.030878	11	1707	76	22504
GO:0071887	leukocyte apoptotic process	biological_process	0.031094	14	1707	103	22504
GO:0055131	C3HC4-type RING finger domain binding	molecular_function	0.031115	2	1707	4	22504
GO:0032846	positive regulation of homeostatic process	biological_process	0.031181	13	1707	92	22504
GO:0051721	protein phosphatase 2A binding	molecular_function	0.031315	6	1707	27	22504
GO:0003382	epithelial cell morphogenesis	biological_process	0.031354	9	1707	53	22504
GO:0070841	inclusion body assembly	biological_process	0.031383	4	1707	16	22504
GO:0032956	regulation of actin cytoskeleton organization	biological_process	0.031456	32	1707	268	22504
GO:0008168	methyltransferase activity	molecular_function	0.031509	26	1707	215	22504
GO:0004386	helicase activity	molecular_function	0.03157	20	1707	146	22504
GO:0000381	regulation of alternative mRNA splicing, via spliceosome	biological_process	0.031642	6	1707	30	22504
GO:0060602	branch elongation of an epithelium	biological_process	0.031652	5	1707	22	22504
GO:0043234	protein complex	cellular_component	0.031663	373	1707	4152	22504
GO:0032763	regulation of mast cell cytokine production	biological_process	0.031713	2	1707	4	22504
GO:0031994	insulin-like growth factor I binding	molecular_function	0.031803	3	1707	9	22504
GO:0042542	response to hydrogen peroxide	biological_process	0.031832	16	1707	124	22504
GO:0046785	microtubule polymerization	biological_process	0.031905	7	1707	36	22504
GO:0016079	synaptic vesicle exocytosis	biological_process	0.031918	12	1707	74	22504
GO:0002683	negative regulation of immune system process	biological_process	0.031933	30	1707	259	22504
GO:0006633	fatty acid biosynthetic process	biological_process	0.031966	18	1707	137	22504
GO:0032387	negative regulation of intracellular transport	biological_process	0.032018	14	1707	96	22504
GO:0033131	regulation of glucokinase activity	biological_process	0.032257	3	1707	9	22504
GO:0047915	ganglioside galactosyltransferase activity	molecular_function	0.032279	1	1707	1	22504
GO:0050663	cytokine secretion	biological_process	0.032343	19	1707	149	22504
GO:0043484	regulation of RNA splicing	biological_process	0.032398	13	1707	91	22504
GO:0072103	glomerulus vasculature morphogenesis	biological_process	0.0324	2	1707	4	22504
GO:0072104	glomerular capillary formation	biological_process	0.0324	2	1707	4	22504
GO:0009887	organ morphogenesis	biological_process	0.032429	92	1707	916	22504
GO:0030252	growth hormone secretion	biological_process	0.032467	4	1707	15	22504
GO:0060413	atrial septum morphogenesis	biological_process	0.032753	4	1707	15	22504
GO:0010638	positive regulation of organelle organization	biological_process	0.032836	40	1707	354	22504
GO:0030866	cortical actin cytoskeleton organization	biological_process	0.032849	6	1707	29	22504
GO:0006474	N-terminal protein amino acid acetylation	biological_process	0.032854	4	1707	15	22504
GO:0008426	protein kinase C inhibitor activity	molecular_function	0.032902	1	1707	1	22504
GO:0051271	negative regulation of cellular component movement	biological_process	0.03299	25	1707	201	22504
GO:0014032	neural crest cell development	biological_process	0.033074	11	1707	72	22504
GO:0046889	positive regulation of lipid biosynthetic process	biological_process	0.033291	9	1707	57	22504
GO:0016327	apicolateral plasma membrane	cellular_component	0.033297	4	1707	17	22504
GO:0010039	response to iron ion	biological_process	0.033299	7	1707	38	22504
GO:0032570	response to progesterone stimulus	biological_process	0.033334	7	1707	41	22504
GO:0051434	BH3 domain binding	molecular_function	0.033347	2	1707	4	22504
GO:2000106	regulation of leukocyte apoptotic process	biological_process	0.033372	12	1707	86	22504
GO:0000160	phosphorelay signal transduction system	biological_process	0.033395	3	1707	8	22504
GO:0042990	regulation of transcription factor import into nucleus	biological_process	0.033413	12	1707	83	22504
GO:0005048	signal sequence binding	molecular_function	0.033488	7	1707	37	22504
GO:0061008	hepaticobiliary system development	biological_process	0.033514	20	1707	154	22504
GO:0030510	regulation of BMP signaling pathway	biological_process	0.033553	12	1707	82	22504
GO:0032816	positive regulation of natural killer cell activation	biological_process	0.033591	5	1707	23	22504
GO:0031069	hair follicle morphogenesis	biological_process	0.033601	6	1707	30	22504
GO:0046875	ephrin receptor binding	molecular_function	0.033679	6	1707	28	22504
GO:0005167	neurotrophin TRK receptor binding	molecular_function	0.033739	3	1707	8	22504
GO:0070513	death domain binding	molecular_function	0.033799	3	1707	9	22504
GO:0060081	membrane hyperpolarization	biological_process	0.033843	6	1707	28	22504
GO:0032231	regulation of actin filament bundle assembly	biological_process	0.033938	12	1707	78	22504
GO:0006641	triglyceride metabolic process	biological_process	0.034023	12	1707	83	22504
GO:0060037	pharyngeal system development	biological_process	0.03406	4	1707	16	22504
GO:0046580	negative regulation of Ras protein signal transduction	biological_process	0.034062	8	1707	42	22504
GO:0030620	U2 snRNA binding	molecular_function	0.034078	2	1707	4	22504
GO:0030225	macrophage differentiation	biological_process	0.03409	6	1707	31	22504
GO:1900180	regulation of protein localization to nucleus	biological_process	0.034171	23	1707	183	22504
GO:0046688	response to copper ion	biological_process	0.034211	6	1707	32	22504
GO:0097285	cell-type specific apoptotic process	biological_process	0.034329	48	1707	449	22504
GO:0009636	response to toxic substance	biological_process	0.034375	23	1707	189	22504
GO:0002237	response to molecule of bacterial origin	biological_process	0.034425	37	1707	346	22504
GO:0051099	positive regulation of binding	biological_process	0.034559	16	1707	118	22504
GO:0030258	lipid modification	biological_process	0.034572	23	1707	177	22504
GO:0018107	peptidyl-threonine phosphorylation	biological_process	0.034609	12	1707	75	22504
GO:0051047	positive regulation of secretion	biological_process	0.034665	36	1707	324	22504
GO:0009649	entrainment of circadian clock	biological_process	0.034689	5	1707	24	22504
GO:0008543	fibroblast growth factor receptor signaling pathway	biological_process	0.03472	10	1707	64	22504
GO:0043627	response to estrogen stimulus	biological_process	0.034739	27	1707	235	22504
GO:0001527	microfibril	cellular_component	0.034765	3	1707	9	22504
GO:0044452	nucleolar part	cellular_component	0.034858	9	1707	61	22504
GO:0045722	positive regulation of gluconeogenesis	biological_process	0.03495	4	1707	14	22504
GO:0035087	siRNA loading onto RISC involved in RNA interference	biological_process	0.034971	2	1707	4	22504
GO:0070208	protein heterotrimerization	biological_process	0.034979	4	1707	15	22504
GO:0071300	cellular response to retinoic acid	biological_process	0.03503	9	1707	54	22504
GO:0071157	negative regulation of cell cycle arrest	biological_process	0.035059	4	1707	17	22504
GO:0016504	peptidase activator activity	molecular_function	0.035293	6	1707	31	22504
GO:0032651	regulation of interleukin-1 beta production	biological_process	0.035507	7	1707	41	22504
GO:0006655	phosphatidylglycerol biosynthetic process	biological_process	0.035701	3	1707	9	22504
GO:1901796	regulation of signal transduction by p53 class mediator	biological_process	0.035702	8	1707	48	22504
GO:0061055	myotome development	biological_process	0.035733	2	1707	4	22504
GO:0071218	cellular response to misfolded protein	biological_process	0.035751	3	1707	11	22504
GO:0043204	perikaryon	cellular_component	0.035778	13	1707	90	22504
GO:0019080	viral genome expression	biological_process	0.035811	7	1707	40	22504
GO:0050770	regulation of axonogenesis	biological_process	0.035929	22	1707	164	22504
GO:0032794	GTPase activating protein binding	molecular_function	0.036106	4	1707	15	22504
GO:0072095	regulation of branch elongation involved in ureteric bud branching	biological_process	0.036148	2	1707	4	22504
GO:0051707	response to other organism	biological_process	0.036157	80	1707	884	22504
GO:0071345	cellular response to cytokine stimulus	biological_process	0.036319	50	1707	509	22504
GO:0001775	cell activation	biological_process	0.036379	79	1707	805	22504
GO:2001235	positive regulation of apoptotic signaling pathway	biological_process	0.036393	18	1707	139	22504
GO:0043588	skin development	biological_process	0.036434	36	1707	339	22504
GO:0006508	proteolysis	biological_process	0.03654	108	1707	1116	22504
GO:0044154	histone H3-K14 acetylation	biological_process	0.036612	3	1707	9	22504
GO:0032886	regulation of microtubule-based process	biological_process	0.036645	20	1707	150	22504
GO:0051131	chaperone-mediated protein complex assembly	biological_process	0.036669	3	1707	11	22504
GO:0042803	protein homodimerization activity	molecular_function	0.036708	72	1707	698	22504
GO:0015980	energy derivation by oxidation of organic compounds	biological_process	0.036825	25	1707	223	22504
GO:0071560	cellular response to transforming growth factor beta stimulus	biological_process	0.036847	24	1707	192	22504
GO:0070290	NAPE-specific phospholipase D activity	molecular_function	0.036894	2	1707	4	22504
GO:0008295	spermidine biosynthetic process	biological_process	0.037013	2	1707	5	22504
GO:0030162	regulation of proteolysis	biological_process	0.037027	30	1707	251	22504
GO:0006461	protein complex assembly	biological_process	0.037042	106	1707	1073	22504
GO:2000303	regulation of ceramide biosynthetic process	biological_process	0.037055	2	1707	4	22504
GO:0019318	hexose metabolic process	biological_process	0.037061	28	1707	246	22504
GO:0050681	androgen receptor binding	molecular_function	0.037167	5	1707	23	22504
GO:0070236	negative regulation of activation-induced cell death of T cells	biological_process	0.037321	2	1707	4	22504
GO:0001844	protein insertion into mitochondrial membrane involved in apoptotic signaling pathway	biological_process	0.037346	2	1707	5	22504
GO:0032812	positive regulation of epinephrine secretion	biological_process	0.03738	1	1707	1	22504
GO:0070271	protein complex biogenesis	biological_process	0.037386	106	1707	1074	22504
GO:0045746	negative regulation of Notch signaling pathway	biological_process	0.03741	5	1707	26	22504
GO:0035259	glucocorticoid receptor binding	molecular_function	0.037433	4	1707	15	22504
GO:0060441	epithelial tube branching involved in lung morphogenesis	biological_process	0.037447	6	1707	32	22504
GO:0060648	mammary gland bud morphogenesis	biological_process	0.037512	2	1707	4	22504
GO:0072278	metanephric comma-shaped body morphogenesis	biological_process	0.037535	2	1707	4	22504
GO:0051378	serotonin binding	molecular_function	0.037664	3	1707	9	22504
GO:0042771	intrinsic apoptotic signaling pathway in response to DNA damage by p53 class mediator	biological_process	0.03769	7	1707	40	22504
GO:0009395	phospholipid catabolic process	biological_process	0.037814	7	1707	38	22504
GO:0008284	positive regulation of cell proliferation	biological_process	0.037842	80	1707	825	22504
GO:0032048	cardiolipin metabolic process	biological_process	0.037884	3	1707	10	22504
GO:0030219	megakaryocyte differentiation	biological_process	0.03802	7	1707	40	22504
GO:0033762	response to glucagon stimulus	biological_process	0.038037	4	1707	16	22504
GO:0035303	regulation of dephosphorylation	biological_process	0.038048	20	1707	152	22504
GO:0035690	cellular response to drug	biological_process	0.038203	11	1707	74	22504
GO:0009648	photoperiodism	biological_process	0.03822	5	1707	24	22504
GO:0001655	urogenital system development	biological_process	0.038222	38	1707	332	22504
GO:0033083	regulation of immature T cell proliferation	biological_process	0.038309	3	1707	10	22504
GO:0035788	cell migration involved in metanephros development	biological_process	0.038359	2	1707	4	22504
GO:0035789	metanephric mesenchymal cell migration	biological_process	0.038359	2	1707	4	22504
GO:0001822	kidney development	biological_process	0.038455	28	1707	234	22504
GO:0048260	positive regulation of receptor-mediated endocytosis	biological_process	0.038524	8	1707	47	22504
GO:0045210	FasL biosynthetic process	biological_process	0.038647	1	1707	1	22504
GO:0031519	PcG protein complex	cellular_component	0.038768	8	1707	45	22504
GO:0038084	vascular endothelial growth factor signaling pathway	biological_process	0.038979	5	1707	22	22504
GO:0001101	response to acid	biological_process	0.039008	16	1707	120	22504
GO:0043200	response to amino acid stimulus	biological_process	0.039008	16	1707	120	22504
GO:2000811	negative regulation of anoikis	biological_process	0.039049	4	1707	15	22504
GO:0001650	fibrillar center	cellular_component	0.039067	2	1707	4	22504
GO:0040017	positive regulation of locomotion	biological_process	0.03909	44	1707	410	22504
GO:0051058	negative regulation of small GTPase mediated signal transduction	biological_process	0.039124	8	1707	43	22504
GO:0044262	cellular carbohydrate metabolic process	biological_process	0.039176	32	1707	278	22504
GO:0032611	interleukin-1 beta production	biological_process	0.039337	8	1707	50	22504
GO:0042176	regulation of protein catabolic process	biological_process	0.039498	36	1707	309	22504
GO:0030522	intracellular receptor signaling pathway	biological_process	0.039522	30	1707	264	22504
GO:0071072	negative regulation of phospholipid biosynthetic process	biological_process	0.039569	2	1707	4	22504
GO:0031915	positive regulation of synaptic plasticity	biological_process	0.039614	2	1707	5	22504
GO:0008380	RNA splicing	biological_process	0.039673	35	1707	321	22504
GO:0044342	type B pancreatic cell proliferation	biological_process	0.03968	4	1707	18	22504
GO:0033353	S-adenosylmethionine cycle	biological_process	0.03969	2	1707	4	22504
GO:0048708	astrocyte differentiation	biological_process	0.039693	10	1707	68	22504
GO:0090068	positive regulation of cell cycle process	biological_process	0.039702	23	1707	188	22504
GO:0003724	RNA helicase activity	molecular_function	0.039795	10	1707	64	22504
GO:0006810	transport	biological_process	0.039849	373	1707	4119	22504
GO:0045834	positive regulation of lipid metabolic process	biological_process	0.039952	16	1707	125	22504
GO:0001227	RNA polymerase II transcription regulatory region sequence-specific DNA binding transcription factor activity involved in negative regulation of transcription	molecular_function	0.039977	21	1707	177	22504
GO:0046928	regulation of neurotransmitter secretion	biological_process	0.040007	8	1707	45	22504
GO:0050786	RAGE receptor binding	molecular_function	0.040011	2	1707	6	22504
GO:0071318	cellular response to ATP	biological_process	0.040258	3	1707	10	22504
GO:0042994	cytoplasmic sequestering of transcription factor	biological_process	0.040301	4	1707	17	22504
GO:0051766	inositol trisphosphate kinase activity	molecular_function	0.040329	3	1707	9	22504
GO:0043981	histone H4-K5 acetylation	biological_process	0.040355	4	1707	15	22504
GO:0043982	histone H4-K8 acetylation	biological_process	0.040355	4	1707	15	22504
GO:0002028	regulation of sodium ion transport	biological_process	0.04047	11	1707	71	22504
GO:0072102	glomerulus morphogenesis	biological_process	0.040607	3	1707	9	22504
GO:0032370	positive regulation of lipid transport	biological_process	0.040848	8	1707	50	22504
GO:2000191	regulation of fatty acid transport	biological_process	0.040995	5	1707	24	22504
GO:0000380	alternative mRNA splicing, via spliceosome	biological_process	0.041082	7	1707	40	22504
GO:0048589	developmental growth	biological_process	0.041126	45	1707	400	22504
GO:0051259	protein oligomerization	biological_process	0.041229	45	1707	415	22504
GO:0032823	regulation of natural killer cell differentiation	biological_process	0.04125	4	1707	16	22504
GO:0060485	mesenchyme development	biological_process	0.04126	25	1707	211	22504
GO:0006335	DNA replication-dependent nucleosome assembly	biological_process	0.041315	3	1707	12	22504
GO:0034723	DNA replication-dependent nucleosome organization	biological_process	0.041315	3	1707	12	22504
GO:0007565	female pregnancy	biological_process	0.04133	22	1707	187	22504
GO:0010987	negative regulation of high-density lipoprotein particle clearance	biological_process	0.041332	1	1707	1	22504
GO:0004861	cyclin-dependent protein serine/threonine kinase inhibitor activity	molecular_function	0.041421	3	1707	12	22504
GO:0006977	DNA damage response, signal transduction by p53 class mediator resulting in cell cycle arrest	biological_process	0.041506	3	1707	10	22504
GO:0000386	second spliceosomal transesterification activity	molecular_function	0.041607	2	1707	4	22504
GO:0006000	fructose metabolic process	biological_process	0.041628	3	1707	9	22504
GO:0048729	tissue morphogenesis	biological_process	0.041762	61	1707	584	22504
GO:0070933	histone H4 deacetylation	biological_process	0.041867	3	1707	9	22504
GO:0031749	D2 dopamine receptor binding	molecular_function	0.041892	2	1707	4	22504
GO:0060686	negative regulation of prostatic bud formation	biological_process	0.041907	2	1707	4	22504
GO:0031648	protein destabilization	biological_process	0.042096	6	1707	32	22504
GO:0031099	regeneration	biological_process	0.042241	22	1707	183	22504
GO:0017151	DEAD/H-box RNA helicase binding	molecular_function	0.042246	2	1707	4	22504
GO:2000027	regulation of organ morphogenesis	biological_process	0.042268	20	1707	163	22504
GO:0048762	mesenchymal cell differentiation	biological_process	0.042295	22	1707	180	22504
GO:0019637	organophosphate metabolic process	biological_process	0.042394	130	1707	1336	22504
GO:0044068	modulation by symbiont of host cellular process	biological_process	0.042497	3	1707	9	22504
GO:0019439	aromatic compound catabolic process	biological_process	0.042502	82	1707	792	22504
GO:0046700	heterocycle catabolic process	biological_process	0.042509	81	1707	780	22504
GO:0001503	ossification	biological_process	0.04252	40	1707	369	22504
GO:0051930	regulation of sensory perception of pain	biological_process	0.042564	6	1707	33	22504
GO:0051931	regulation of sensory perception	biological_process	0.042564	6	1707	33	22504
GO:0045022	early endosome to late endosome transport	biological_process	0.042568	7	1707	36	22504
GO:0031109	microtubule polymerization or depolymerization	biological_process	0.0427	11	1707	74	22504
GO:0042577	lipid phosphatase activity	molecular_function	0.042713	3	1707	9	22504
GO:0044060	regulation of endocrine process	biological_process	0.042837	7	1707	43	22504
GO:0018027	peptidyl-lysine dimethylation	biological_process	0.042866	3	1707	9	22504
GO:0009314	response to radiation	biological_process	0.042907	45	1707	416	22504
GO:1901361	organic cyclic compound catabolic process	biological_process	0.04293	84	1707	815	22504
GO:0045807	positive regulation of endocytosis	biological_process	0.042974	16	1707	121	22504
GO:0018076	N-terminal peptidyl-lysine acetylation	biological_process	0.043155	2	1707	4	22504
GO:0034660	ncRNA metabolic process	biological_process	0.04316	36	1707	341	22504
GO:0060437	lung growth	biological_process	0.043167	2	1707	4	22504
GO:0006268	DNA unwinding involved in DNA replication	biological_process	0.043199	3	1707	10	22504
GO:0032280	symmetric synapse	cellular_component	0.043202	2	1707	4	22504
GO:0060828	regulation of canonical Wnt receptor signaling pathway	biological_process	0.043307	21	1707	164	22504
GO:0004065	arylsulfatase activity	molecular_function	0.043366	2	1707	4	22504
GO:0042090	interleukin-12 biosynthetic process	biological_process	0.043515	3	1707	10	22504
GO:0045075	regulation of interleukin-12 biosynthetic process	biological_process	0.043515	3	1707	10	22504
GO:1902236	negative regulation of intrinsic apoptotic signaling pathway in response to endoplasmic reticulum stress	biological_process	0.043591	4	1707	17	22504
GO:0005684	U2-type spliceosomal complex	cellular_component	0.043622	6	1707	31	22504
GO:0061302	smooth muscle cell-matrix adhesion	biological_process	0.043629	2	1707	5	22504
GO:0014812	muscle cell migration	biological_process	0.043703	10	1707	64	22504
GO:2000146	negative regulation of cell motility	biological_process	0.043728	24	1707	197	22504
GO:0004656	procollagen-proline 4-dioxygenase activity	molecular_function	0.043851	2	1707	4	22504
GO:0008333	endosome to lysosome transport	biological_process	0.043895	7	1707	38	22504
GO:0048024	regulation of mRNA splicing, via spliceosome	biological_process	0.044055	9	1707	59	22504
GO:0051153	regulation of striated muscle cell differentiation	biological_process	0.044195	16	1707	129	22504
GO:0048671	negative regulation of collateral sprouting	biological_process	0.044233	3	1707	9	22504
GO:0051235	maintenance of location	biological_process	0.044333	29	1707	250	22504
GO:0007010	cytoskeleton organization	biological_process	0.044386	104	1707	1018	22504
GO:0060740	prostate gland epithelium morphogenesis	biological_process	0.044475	6	1707	31	22504
GO:0018169	ribosomal S6-glutamic acid ligase activity	molecular_function	0.044767	1	1707	1	22504
GO:0016529	sarcoplasmic reticulum	cellular_component	0.044802	9	1707	56	22504
GO:0042991	transcription factor import into nucleus	biological_process	0.044839	12	1707	86	22504
GO:0004127	cytidylate kinase activity	molecular_function	0.044857	2	1707	4	22504
GO:0010900	negative regulation of phosphatidylcholine catabolic process	biological_process	0.044908	1	1707	1	22504
GO:0042136	neurotransmitter biosynthetic process	biological_process	0.044922	3	1707	9	22504
GO:0030199	collagen fibril organization	biological_process	0.044927	7	1707	38	22504
GO:1902107	positive regulation of leukocyte differentiation	biological_process	0.045002	17	1707	136	22504
GO:2000977	regulation of forebrain neuron differentiation	biological_process	0.045009	2	1707	5	22504
GO:0001085	RNA polymerase II transcription factor binding	molecular_function	0.045455	14	1707	101	22504
GO:0006066	alcohol metabolic process	biological_process	0.045541	31	1707	271	22504
GO:0044070	regulation of anion transport	biological_process	0.045575	10	1707	68	22504
GO:0017111	nucleoside-triphosphatase activity	molecular_function	0.045579	80	1707	766	22504
GO:0031103	axon regeneration	biological_process	0.045588	7	1707	39	22504
GO:0046856	phosphatidylinositol dephosphorylation	biological_process	0.045682	5	1707	22	22504
GO:0046434	organophosphate catabolic process	biological_process	0.045733	68	1707	636	22504
GO:0031647	regulation of protein stability	biological_process	0.045972	22	1707	180	22504
GO:0042347	negative regulation of NF-kappaB import into nucleus	biological_process	0.04606	4	1707	17	22504
GO:0003714	transcription corepressor activity	molecular_function	0.046115	20	1707	160	22504
GO:1901522	positive regulation of transcription from RNA polymerase II promoter involved in cellular response to chemical stimulus	biological_process	0.046122	3	1707	10	22504
GO:0070888	E-box binding	molecular_function	0.046243	5	1707	29	22504
GO:0042180	cellular ketone metabolic process	biological_process	0.046452	23	1707	192	22504
GO:0090083	regulation of inclusion body assembly	biological_process	0.046524	3	1707	11	22504
GO:0005275	amine transmembrane transporter activity	molecular_function	0.046636	2	1707	4	22504
GO:0045977	positive regulation of mitotic cell cycle, embryonic	biological_process	0.046667	1	1707	1	22504
GO:0061105	regulation of stomach neuroendocrine cell differentiation	biological_process	0.046667	1	1707	1	22504
GO:0061106	negative regulation of stomach neuroendocrine cell differentiation	biological_process	0.046667	1	1707	1	22504
GO:0071820	N-box binding	molecular_function	0.046667	1	1707	1	22504
GO:2000226	regulation of pancreatic A cell differentiation	biological_process	0.046667	1	1707	1	22504
GO:2000227	negative regulation of pancreatic A cell differentiation	biological_process	0.046667	1	1707	1	22504
GO:0045651	positive regulation of macrophage differentiation	biological_process	0.046723	3	1707	11	22504
GO:0016331	morphogenesis of embryonic epithelium	biological_process	0.04675	21	1707	166	22504
GO:0046976	histone methyltransferase activity (H3-K27 specific)	molecular_function	0.046767	2	1707	4	22504
GO:0035902	response to immobilization stress	biological_process	0.046774	5	1707	26	22504
GO:0006639	acylglycerol metabolic process	biological_process	0.046809	13	1707	95	22504
GO:0008865	fructokinase activity	molecular_function	0.046931	2	1707	4	22504
GO:0019158	mannokinase activity	molecular_function	0.046931	2	1707	4	22504
GO:0048640	negative regulation of developmental growth	biological_process	0.046998	9	1707	54	22504
GO:0060447	bud outgrowth involved in lung branching	biological_process	0.047041	2	1707	4	22504
GO:0009411	response to UV	biological_process	0.04705	16	1707	122	22504
GO:0030205	dermatan sulfate metabolic process	biological_process	0.047078	2	1707	5	22504
GO:0010507	negative regulation of autophagy	biological_process	0.047204	6	1707	33	22504
GO:0050804	regulation of synaptic transmission	biological_process	0.047207	32	1707	268	22504
GO:0003729	mRNA binding	molecular_function	0.047247	19	1707	153	22504
GO:0042551	neuron maturation	biological_process	0.047259	7	1707	38	22504
GO:0090398	cellular senescence	biological_process	0.047272	8	1707	49	22504
GO:0043005	neuron projection	cellular_component	0.047445	104	1707	1003	22504
GO:0031702	type 1 angiotensin receptor binding	molecular_function	0.047493	3	1707	10	22504
GO:0051764	actin crosslink formation	biological_process	0.047577	3	1707	9	22504
GO:0010984	regulation of lipoprotein particle clearance	biological_process	0.0476	3	1707	12	22504
GO:0022884	macromolecule transmembrane transporter activity	molecular_function	0.047607	4	1707	20	22504
GO:0051962	positive regulation of nervous system development	biological_process	0.047756	10	1707	65	22504
GO:0051965	positive regulation of synapse assembly	biological_process	0.047756	10	1707	65	22504
GO:0018960	4-nitrophenol metabolic process	biological_process	0.047794	1	1707	1	22504
GO:0010603	regulation of cytoplasmic mRNA processing body assembly	biological_process	0.047816	3	1707	9	22504
GO:0006576	cellular biogenic amine metabolic process	biological_process	0.047859	12	1707	86	22504
GO:0000307	cyclin-dependent protein kinase holoenzyme complex	cellular_component	0.048013	5	1707	26	22504
GO:0090192	regulation of glomerulus development	biological_process	0.048036	3	1707	11	22504
GO:0016706	oxidoreductase activity, acting on paired donors, with incorporation or reduction of molecular oxygen, 2-oxoglutarate as one donor, and incorporation of one atom each of oxygen into both donors	molecular_function	0.04807	8	1707	47	22504
GO:0021861	forebrain radial glial cell differentiation	biological_process	0.04816	2	1707	5	22504
GO:0051461	positive regulation of corticotropin secretion	biological_process	0.048172	2	1707	6	22504
GO:0060019	radial glial cell differentiation	biological_process	0.048205	3	1707	10	22504
GO:0032814	regulation of natural killer cell activation	biological_process	0.048259	6	1707	33	22504
GO:0010485	H4 histone acetyltransferase activity	molecular_function	0.048272	4	1707	16	22504
GO:0003712	transcription cofactor activity	molecular_function	0.048372	45	1707	422	22504
GO:0090207	regulation of triglyceride metabolic process	biological_process	0.048482	6	1707	34	22504
GO:0001190	RNA polymerase II transcription factor binding transcription factor activity involved in positive regulation of transcription	molecular_function	0.048569	8	1707	51	22504
GO:0061387	regulation of extent of cell growth	biological_process	0.048623	15	1707	105	22504
GO:0008013	beta-catenin binding	molecular_function	0.048744	11	1707	70	22504
GO:0071356	cellular response to tumor necrosis factor	biological_process	0.048791	16	1707	136	22504
GO:0034765	regulation of ion transmembrane transport	biological_process	0.048844	36	1707	313	22504
GO:0032182	small conjugating protein binding	molecular_function	0.049058	15	1707	108	22504
GO:0001948	glycoprotein binding	molecular_function	0.049242	15	1707	107	22504
GO:0051005	negative regulation of lipoprotein lipase activity	biological_process	0.049352	2	1707	6	22504
GO:0000932	cytoplasmic mRNA processing body	cellular_component	0.049392	10	1707	65	22504
GO:0072331	signal transduction by p53 class mediator	biological_process	0.04942	15	1707	114	22504
GO:0021680	cerebellar Purkinje cell layer development	biological_process	0.049429	6	1707	31	22504
GO:0016818	hydrolase activity, acting on acid anhydrides, in phosphorus-containing anhydrides	molecular_function	0.049471	84	1707	814	22504
GO:0001889	liver development	biological_process	0.049495	19	1707	151	22504
GO:0032386	regulation of intracellular transport	biological_process	0.049547	44	1707	408	22504
GO:0032328	alanine transport	biological_process	0.04955	3	1707	10	22504
GO:0045597	positive regulation of cell differentiation	biological_process	0.049632	68	1707	677	22504
GO:0032075	positive regulation of nuclease activity	biological_process	0.049654	3	1707	11	22504
GO:0032869	cellular response to insulin stimulus	biological_process	0.049691	21	1707	172	22504
GO:0046668	regulation of retinal cell programmed cell death	biological_process	0.049691	2	1707	5	22504
GO:0003697	single-stranded DNA binding	molecular_function	0.049746	11	1707	77	22504
GO:0044270	cellular nitrogen compound catabolic process	biological_process	0.049882	80	1707	776	22504
GO:0043922	negative regulation by host of viral transcription	biological_process	0.049899	3	1707	12	22504
GO:0060513	prostatic bud formation	biological_process	0.049998	3	1707	10	22504
GO:0010906	regulation of glucose metabolic process	biological_process	0.050129	16	1707	126	22504
GO:0033079	immature T cell proliferation	biological_process	0.050372	3	1707	11	22504
GO:0000118	histone deacetylase complex	cellular_component	0.050417	9	1707	54	22504
GO:0001942	hair follicle development	biological_process	0.050521	12	1707	85	22504
GO:0022404	molting cycle process	biological_process	0.050521	12	1707	85	22504
GO:0022405	hair cycle process	biological_process	0.050521	12	1707	85	22504
GO:0048873	homeostasis of number of cells within a tissue	biological_process	0.050594	6	1707	32	22504
GO:0019001	guanyl nucleotide binding	molecular_function	0.050776	42	1707	398	22504
GO:0060512	prostate gland morphogenesis	biological_process	0.050788	6	1707	32	22504
GO:0030665	clathrin-coated vesicle membrane	cellular_component	0.050861	13	1707	88	22504
GO:0035260	internal genitalia morphogenesis	biological_process	0.051024	1	1707	1	22504
GO:0097162	MADS box domain binding	molecular_function	0.051024	1	1707	1	22504
GO:0005178	integrin binding	molecular_function	0.051082	13	1707	90	22504
GO:0035064	methylated histone residue binding	molecular_function	0.051108	8	1707	47	22504
GO:0060212	negative regulation of nuclear-transcribed mRNA poly(A) tail shortening	biological_process	0.051141	1	1707	1	22504
GO:0032508	DNA duplex unwinding	biological_process	0.051148	8	1707	47	22504
GO:0000185	activation of MAPKKK activity	biological_process	0.051165	3	1707	12	22504
GO:0005525	GTP binding	molecular_function	0.051178	40	1707	379	22504
GO:0021953	central nervous system neuron differentiation	biological_process	0.05136	21	1707	177	22504
GO:0034447	very-low-density lipoprotein particle clearance	biological_process	0.051363	2	1707	6	22504
GO:0070761	pre-snoRNP complex	cellular_component	0.051371	2	1707	5	22504
GO:0035987	endodermal cell differentiation	biological_process	0.051449	7	1707	42	22504
GO:0070577	histone acetyl-lysine binding	molecular_function	0.051511	4	1707	15	22504
GO:0031346	positive regulation of cell projection organization	biological_process	0.051639	32	1707	269	22504
GO:0060998	regulation of dendritic spine development	biological_process	0.05164	9	1707	55	22504
GO:0003012	muscle system process	biological_process	0.051679	33	1707	295	22504
GO:0051205	protein insertion into membrane	biological_process	0.05174	4	1707	20	22504
GO:2001243	negative regulation of intrinsic apoptotic signaling pathway	biological_process	0.051878	11	1707	83	22504
GO:0044378	non-sequence-specific DNA binding, bending	molecular_function	0.05193	1	1707	1	22504
GO:0033087	negative regulation of immature T cell proliferation	biological_process	0.052057	2	1707	5	22504
GO:0090199	regulation of release of cytochrome c from mitochondria	biological_process	0.05211	7	1707	45	22504
GO:0001738	morphogenesis of a polarized epithelium	biological_process	0.052131	9	1707	55	22504
GO:0021700	developmental maturation	biological_process	0.052149	27	1707	238	22504
GO:0048588	developmental cell growth	biological_process	0.052204	21	1707	164	22504
GO:0005183	gonadotropin hormone-releasing hormone activity	molecular_function	0.05227	1	1707	1	22504
GO:0031530	gonadotropin-releasing hormone receptor binding	molecular_function	0.05227	1	1707	1	22504
GO:1990008	neurosecretory vesicle	cellular_component	0.05227	1	1707	1	22504
GO:2001269	positive regulation of cysteine-type endopeptidase activity involved in apoptotic signaling pathway	biological_process	0.052366	2	1707	5	22504
GO:0006596	polyamine biosynthetic process	biological_process	0.052481	3	1707	12	22504
GO:0072015	glomerular visceral epithelial cell development	biological_process	0.052628	3	1707	10	22504
GO:0030478	actin cap	cellular_component	0.052735	2	1707	4	22504
GO:0044333	Wnt receptor signaling pathway involved in digestive tract morphogenesis	biological_process	0.052776	1	1707	1	22504
GO:2000056	regulation of Wnt receptor signaling pathway involved in digestive tract morphogenesis	biological_process	0.052776	1	1707	1	22504
GO:2000057	negative regulation of Wnt receptor signaling pathway involved in digestive tract morphogenesis	biological_process	0.052776	1	1707	1	22504
GO:0060603	mammary gland duct morphogenesis	biological_process	0.052856	7	1707	39	22504
GO:0001078	RNA polymerase II core promoter proximal region sequence-specific DNA binding transcription factor activity involved in negative regulation of transcription	molecular_function	0.052898	15	1707	118	22504
GO:1990079	cartilage homeostasis	biological_process	0.05291	1	1707	1	22504
GO:0048145	regulation of fibroblast proliferation	biological_process	0.053095	12	1707	89	22504
GO:0006122	mitochondrial electron transport, ubiquinol to cytochrome c	biological_process	0.053154	3	1707	14	22504
GO:0060425	lung morphogenesis	biological_process	0.053178	9	1707	61	22504
GO:0019367	fatty acid elongation, saturated fatty acid	biological_process	0.053185	2	1707	5	22504
GO:0042134	rRNA primary transcript binding	molecular_function	0.053284	2	1707	5	22504
GO:0045321	leukocyte activation	biological_process	0.053373	67	1707	686	22504
GO:0019888	protein phosphatase regulator activity	molecular_function	0.053377	10	1707	69	22504
GO:0046503	glycerolipid catabolic process	biological_process	0.053378	6	1707	34	22504
GO:0003323	type B pancreatic cell development	biological_process	0.053432	4	1707	17	22504
GO:0030425	dendrite	cellular_component	0.053458	56	1707	503	22504
GO:0060249	anatomical structure homeostasis	biological_process	0.053483	30	1707	261	22504
GO:0045599	negative regulation of fat cell differentiation	biological_process	0.05368	7	1707	42	22504
GO:0072109	glomerular mesangium development	biological_process	0.053848	3	1707	11	22504
GO:0072364	regulation of cellular ketone metabolic process by regulation of transcription from RNA polymerase II promoter	biological_process	0.053896	3	1707	10	22504
GO:0060411	cardiac septum morphogenesis	biological_process	0.05395	8	1707	51	22504
GO:0042623	ATPase activity, coupled	molecular_function	0.053987	36	1707	307	22504
GO:0008635	activation of cysteine-type endopeptidase activity involved in apoptotic process by cytochrome c	biological_process	0.054178	2	1707	6	22504
GO:0051262	protein tetramerization	biological_process	0.054243	14	1707	107	22504
GO:0030111	regulation of Wnt receptor signaling pathway	biological_process	0.054277	27	1707	226	22504
GO:0006399	tRNA metabolic process	biological_process	0.054283	18	1707	150	22504
GO:1901722	regulation of cell proliferation involved in kidney development	biological_process	0.054525	3	1707	11	22504
GO:0032890	regulation of organic acid transport	biological_process	0.054574	7	1707	43	22504
GO:0031764	type 1 galanin receptor binding	molecular_function	0.054576	1	1707	1	22504
GO:0008203	cholesterol metabolic process	biological_process	0.054699	14	1707	108	22504
GO:0032303	regulation of icosanoid secretion	biological_process	0.054742	4	1707	18	22504
GO:0043502	regulation of muscle adaptation	biological_process	0.054772	9	1707	56	22504
GO:0046467	membrane lipid biosynthetic process	biological_process	0.054856	14	1707	104	22504
GO:0031645	negative regulation of neurological system process	biological_process	0.054935	9	1707	56	22504
GO:0035264	multicellular organism growth	biological_process	0.054941	23	1707	190	22504
GO:0051004	regulation of lipoprotein lipase activity	biological_process	0.054968	7	1707	46	22504
GO:0007628	adult walking behavior	biological_process	0.054975	7	1707	39	22504
GO:0001105	RNA polymerase II transcription coactivator activity	molecular_function	0.054993	6	1707	34	22504
GO:0035356	cellular triglyceride homeostasis	biological_process	0.05504	2	1707	5	22504
GO:0008021	synaptic vesicle	cellular_component	0.055173	18	1707	138	22504
GO:0070427	nucleotide-binding oligomerization domain containing 1 signaling pathway	biological_process	0.05519	2	1707	5	22504
GO:0032844	regulation of homeostatic process	biological_process	0.055326	44	1707	420	22504
GO:0018210	peptidyl-threonine modification	biological_process	0.05544	12	1707	80	22504
GO:0016817	hydrolase activity, acting on acid anhydrides	molecular_function	0.055447	84	1707	819	22504
GO:0071712	ER-associated misfolded protein catabolic process	biological_process	0.055484	2	1707	6	22504
GO:0014002	astrocyte development	biological_process	0.055523	4	1707	20	22504
GO:0006638	neutral lipid metabolic process	biological_process	0.055564	13	1707	97	22504
GO:0097193	intrinsic apoptotic signaling pathway	biological_process	0.055576	29	1707	265	22504
GO:0090279	regulation of calcium ion import	biological_process	0.055579	5	1707	27	22504
GO:0009184	purine deoxyribonucleoside diphosphate catabolic process	biological_process	0.055678	1	1707	1	22504
GO:0009192	deoxyribonucleoside diphosphate catabolic process	biological_process	0.055678	1	1707	1	22504
GO:0044715	8-oxo-dGDP phosphatase activity	molecular_function	0.055678	1	1707	1	22504
GO:0044716	8-oxo-GDP phosphatase activity	molecular_function	0.055678	1	1707	1	22504
GO:0044717	8-hydroxy-dADP phosphatase activity	molecular_function	0.055678	1	1707	1	22504
GO:0046057	dADP catabolic process	biological_process	0.055678	1	1707	1	22504
GO:0046067	dGDP catabolic process	biological_process	0.055678	1	1707	1	22504
GO:0046712	GDP catabolic process	biological_process	0.055678	1	1707	1	22504
GO:0051234	establishment of localization	biological_process	0.055717	382	1707	4243	22504
GO:0090069	regulation of ribosome biogenesis	biological_process	0.055727	2	1707	5	22504
GO:0010165	response to X-ray	biological_process	0.055775	6	1707	31	22504
GO:0090101	negative regulation of transmembrane receptor protein serine/threonine kinase signaling pathway	biological_process	0.055847	13	1707	96	22504
GO:0008610	lipid biosynthetic process	biological_process	0.055898	53	1707	511	22504
GO:0051932	synaptic transmission, GABAergic	biological_process	0.055915	7	1707	39	22504
GO:0090238	positive regulation of arachidonic acid secretion	biological_process	0.055925	2	1707	5	22504
GO:2000831	regulation of steroid hormone secretion	biological_process	0.056012	4	1707	19	22504
GO:0071204	histone pre-mRNA 3'end processing complex	cellular_component	0.056022	2	1707	5	22504
GO:0051204	protein insertion into mitochondrial membrane	biological_process	0.056037	2	1707	6	22504
GO:0001836	release of cytochrome c from mitochondria	biological_process	0.056045	8	1707	56	22504
GO:0008344	adult locomotory behavior	biological_process	0.056069	13	1707	92	22504
GO:0048188	Set1C/COMPASS complex	cellular_component	0.056315	3	1707	11	22504
GO:0072330	monocarboxylic acid biosynthetic process	biological_process	0.056357	22	1707	186	22504
GO:0042921	glucocorticoid receptor signaling pathway	biological_process	0.056362	4	1707	16	22504
GO:0035883	enteroendocrine cell differentiation	biological_process	0.05638	5	1707	26	22504
GO:0030001	metal ion transport	biological_process	0.056443	79	1707	780	22504
GO:0001656	metanephros development	biological_process	0.056456	12	1707	91	22504
GO:0031624	ubiquitin conjugating enzyme binding	molecular_function	0.056523	6	1707	31	22504
GO:0071312	cellular response to alkaloid	biological_process	0.056615	6	1707	35	22504
GO:0072431	signal transduction involved in mitotic G1 DNA damage checkpoint	biological_process	0.056826	3	1707	11	22504
GO:0032892	positive regulation of organic acid transport	biological_process	0.056839	5	1707	27	22504
GO:0090317	negative regulation of intracellular protein transport	biological_process	0.056907	11	1707	77	22504
GO:0050750	low-density lipoprotein particle receptor binding	molecular_function	0.056932	4	1707	19	22504
GO:0004098	cerebroside-sulfatase activity	molecular_function	0.057092	1	1707	1	22504
GO:0044089	positive regulation of cellular component biogenesis	biological_process	0.057237	10	1707	67	22504
GO:0018208	peptidyl-proline modification	biological_process	0.057284	8	1707	55	22504
GO:0051090	regulation of sequence-specific DNA binding transcription factor activity	biological_process	0.057298	35	1707	320	22504
GO:0006584	catecholamine metabolic process	biological_process	0.057318	8	1707	51	22504
GO:0009712	catechol-containing compound metabolic process	biological_process	0.057318	8	1707	51	22504
GO:0006111	regulation of gluconeogenesis	biological_process	0.057347	7	1707	43	22504
GO:0048660	regulation of smooth muscle cell proliferation	biological_process	0.057444	13	1707	98	22504
GO:0016462	pyrophosphatase activity	molecular_function	0.057497	83	1707	809	22504
GO:0050954	sensory perception of mechanical stimulus	biological_process	0.057526	19	1707	150	22504
GO:0005131	growth hormone receptor binding	molecular_function	0.057556	2	1707	5	22504
GO:0031501	mannosyltransferase complex	cellular_component	0.057713	2	1707	6	22504
GO:0006119	oxidative phosphorylation	biological_process	0.057856	8	1707	62	22504
GO:2000401	regulation of lymphocyte migration	biological_process	0.057862	6	1707	40	22504
GO:0002502	peptide antigen assembly with MHC class I protein complex	biological_process	0.057919	1	1707	1	22504
GO:0008216	spermidine metabolic process	biological_process	0.058277	2	1707	7	22504
GO:0042130	negative regulation of T cell proliferation	biological_process	0.058282	8	1707	52	22504
GO:2000454	positive regulation of CD8-positive, alpha-beta cytotoxic T cell extravasation	biological_process	0.058288	1	1707	1	22504
GO:0035148	tube formation	biological_process	0.058291	19	1707	150	22504
GO:0039533	regulation of MDA-5 signaling pathway	biological_process	0.058311	2	1707	5	22504
GO:0071505	response to mycophenolic acid	biological_process	0.058384	1	1707	1	22504
GO:0071506	cellular response to mycophenolic acid	biological_process	0.058384	1	1707	1	22504
GO:0072262	metanephric glomerular mesangial cell proliferation involved in metanephros development	biological_process	0.058384	1	1707	1	22504
GO:0072301	regulation of metanephric glomerular mesangial cell proliferation	biological_process	0.058384	1	1707	1	22504
GO:0072303	positive regulation of glomerular metanephric mesangial cell proliferation	biological_process	0.058384	1	1707	1	22504
GO:0072126	positive regulation of glomerular mesangial cell proliferation	biological_process	0.058502	2	1707	5	22504
GO:1902235	regulation of intrinsic apoptotic signaling pathway in response to endoplasmic reticulum stress	biological_process	0.058744	5	1707	25	22504
GO:0003156	regulation of organ formation	biological_process	0.05882	6	1707	36	22504
GO:0060691	epithelial cell maturation involved in salivary gland development	biological_process	0.05882	1	1707	1	22504
GO:1900098	regulation of plasma cell differentiation	biological_process	0.05882	1	1707	1	22504
GO:1900100	positive regulation of plasma cell differentiation	biological_process	0.05882	1	1707	1	22504
GO:0090110	cargo loading into COPII-coated vesicle	biological_process	0.058883	2	1707	5	22504
GO:0090200	positive regulation of release of cytochrome c from mitochondria	biological_process	0.059049	5	1707	28	22504
GO:1901681	sulfur compound binding	molecular_function	0.059072	21	1707	177	22504
GO:0006260	DNA replication	biological_process	0.05909	31	1707	280	22504
GO:0008536	Ran GTPase binding	molecular_function	0.059183	5	1707	24	22504
GO:0030619	U1 snRNA binding	molecular_function	0.059185	2	1707	6	22504
GO:0052925	dol-P-Man:Man(5)GlcNAc(2)-PP-Dol alpha-1,3-mannosyltransferase activity	molecular_function	0.05931	1	1707	1	22504
GO:0008656	cysteine-type endopeptidase activator activity involved in apoptotic process	molecular_function	0.059527	3	1707	12	22504
GO:0051240	positive regulation of multicellular organismal process	biological_process	0.059675	69	1707	700	22504
GO:0044106	cellular amine metabolic process	biological_process	0.059755	15	1707	117	22504
GO:0044770	cell cycle phase transition	biological_process	0.059816	39	1707	350	22504
GO:0038179	neurotrophin signaling pathway	biological_process	0.05986	6	1707	34	22504
GO:0031415	NatA complex	cellular_component	0.059885	2	1707	5	22504
GO:0033044	regulation of chromosome organization	biological_process	0.05992	21	1707	170	22504
GO:0051704	multi-organism process	biological_process	0.06002	118	1707	1342	22504
GO:0003727	single-stranded RNA binding	molecular_function	0.060041	9	1707	59	22504
GO:0048536	spleen development	biological_process	0.060046	7	1707	44	22504
GO:0010614	negative regulation of cardiac muscle hypertrophy	biological_process	0.060178	3	1707	11	22504
GO:0032369	negative regulation of lipid transport	biological_process	0.060406	5	1707	27	22504
GO:0090263	positive regulation of canonical Wnt receptor signaling pathway	biological_process	0.060458	10	1707	65	22504
GO:0035948	positive regulation of gluconeogenesis by positive regulation of transcription from RNA polymerase II promoter	biological_process	0.060472	2	1707	5	22504
GO:0007076	mitotic chromosome condensation	biological_process	0.060561	3	1707	11	22504
GO:0045686	negative regulation of glial cell differentiation	biological_process	0.060677	5	1707	29	22504
GO:0030220	platelet formation	biological_process	0.060682	4	1707	18	22504
GO:0014033	neural crest cell differentiation	biological_process	0.060708	11	1707	79	22504
GO:0033605	positive regulation of catecholamine secretion	biological_process	0.060802	3	1707	12	22504
GO:0045737	positive regulation of cyclin-dependent protein kinase activity	biological_process	0.06083	6	1707	34	22504
GO:0001779	natural killer cell differentiation	biological_process	0.06086	5	1707	26	22504
GO:0070376	regulation of ERK5 cascade	biological_process	0.0609	1	1707	1	22504
GO:0070377	negative regulation of ERK5 cascade	biological_process	0.0609	1	1707	1	22504
GO:0010564	regulation of cell cycle process	biological_process	0.060995	52	1707	496	22504
GO:0035249	synaptic transmission, glutamatergic	biological_process	0.061061	12	1707	81	22504
GO:0035787	cell migration involved in kidney development	biological_process	0.061223	2	1707	5	22504
GO:0032925	regulation of activin receptor signaling pathway	biological_process	0.061245	5	1707	26	22504
GO:0033063	Rad51B-Rad51C-Rad51D-XRCC2 complex	cellular_component	0.061245	2	1707	5	22504
GO:0008026	ATP-dependent helicase activity	molecular_function	0.061272	13	1707	95	22504
GO:0070035	purine NTP-dependent helicase activity	molecular_function	0.061272	13	1707	95	22504
GO:0005031	tumor necrosis factor-activated receptor activity	molecular_function	0.061282	4	1707	20	22504
GO:0005035	death receptor activity	molecular_function	0.061282	4	1707	20	22504
GO:0006987	activation of signaling protein activity involved in unfolded protein response	biological_process	0.061323	2	1707	5	22504
GO:0042133	neurotransmitter metabolic process	biological_process	0.061363	5	1707	24	22504
GO:0033209	tumor necrosis factor-mediated signaling pathway	biological_process	0.061516	8	1707	54	22504
GO:0035254	glutamate receptor binding	molecular_function	0.061545	7	1707	39	22504
GO:2000114	regulation of establishment of cell polarity	biological_process	0.06162	4	1707	16	22504
GO:0060078	regulation of postsynaptic membrane potential	biological_process	0.061784	10	1707	65	22504
GO:0006979	response to oxidative stress	biological_process	0.061874	38	1707	365	22504
GO:0060681	branch elongation involved in ureteric bud branching	biological_process	0.062004	2	1707	5	22504
GO:1901739	regulation of myoblast fusion	biological_process	0.062036	4	1707	23	22504
GO:0010988	regulation of low-density lipoprotein particle clearance	biological_process	0.062044	2	1707	6	22504
GO:0031507	heterochromatin assembly	biological_process	0.062079	3	1707	11	22504
GO:0072310	glomerular epithelial cell development	biological_process	0.062227	3	1707	11	22504
GO:0000083	regulation of transcription involved in G1/S phase of mitotic cell cycle	biological_process	0.062236	3	1707	11	22504
GO:0021800	cerebral cortex tangential migration	biological_process	0.062285	3	1707	10	22504
GO:0051438	regulation of ubiquitin-protein ligase activity	biological_process	0.062463	7	1707	43	22504
GO:0032228	regulation of synaptic transmission, GABAergic	biological_process	0.062526	6	1707	32	22504
GO:0061011	hepatic duct development	biological_process	0.062682	1	1707	1	22504
GO:0032488	Cdc42 protein signal transduction	biological_process	0.062712	2	1707	6	22504
GO:0048685	negative regulation of collateral sprouting of intact axon in response to injury	biological_process	0.062741	1	1707	1	22504
GO:0001931	uropod	cellular_component	0.062827	3	1707	11	22504
GO:0031254	trailing edge	cellular_component	0.062827	3	1707	11	22504
GO:0042555	MCM complex	cellular_component	0.062881	3	1707	11	22504
GO:0043255	regulation of carbohydrate biosynthetic process	biological_process	0.062918	12	1707	88	22504
GO:0001626	nociceptin receptor activity	molecular_function	0.062935	1	1707	1	22504
GO:0006195	purine nucleotide catabolic process	biological_process	0.062967	59	1707	551	22504
GO:0070679	inositol 1,4,5 trisphosphate binding	molecular_function	0.063285	3	1707	10	22504
GO:0097027	ubiquitin-protein ligase activator activity	molecular_function	0.063382	2	1707	6	22504
GO:1902105	regulation of leukocyte differentiation	biological_process	0.063427	26	1707	237	22504
GO:0007195	adenylate cyclase-inhibiting dopamine receptor signaling pathway	biological_process	0.063528	2	1707	5	22504
GO:0021675	nerve development	biological_process	0.063627	10	1707	71	22504
GO:0009607	response to biotic stimulus	biological_process	0.06364	81	1707	925	22504
GO:0032825	positive regulation of natural killer cell differentiation	biological_process	0.063757	3	1707	11	22504
GO:0030177	positive regulation of Wnt receptor signaling pathway	biological_process	0.06389	14	1707	100	22504
GO:0015837	amine transport	biological_process	0.063946	10	1707	72	22504
GO:0045913	positive regulation of carbohydrate metabolic process	biological_process	0.064018	10	1707	68	22504
GO:0008033	tRNA processing	biological_process	0.06414	12	1707	96	22504
GO:0071279	cellular response to cobalt ion	biological_process	0.064633	2	1707	5	22504
GO:0016556	mRNA modification	biological_process	0.064709	3	1707	11	22504
GO:0004549	tRNA-specific ribonuclease activity	molecular_function	0.065027	3	1707	14	22504
GO:0019908	nuclear cyclin-dependent protein kinase holoenzyme complex	cellular_component	0.065052	2	1707	6	22504
GO:0050917	sensory perception of umami taste	biological_process	0.065099	2	1707	6	22504
GO:0033700	phospholipid efflux	biological_process	0.065124	3	1707	14	22504
GO:0051442	negative regulation of ubiquitin-protein ligase activity involved in meiotic cell cycle	biological_process	0.065292	1	1707	1	22504
GO:0051383	kinetochore organization	biological_process	0.065454	3	1707	12	22504
GO:0071581	regulation of zinc ion transmembrane import	biological_process	0.065482	1	1707	1	22504
GO:0071584	negative regulation of zinc ion transmembrane import	biological_process	0.065482	1	1707	1	22504
GO:0071585	detoxification of cadmium ion	biological_process	0.065482	1	1707	1	22504
GO:0051969	regulation of transmission of nerve impulse	biological_process	0.065519	35	1707	306	22504
GO:0042310	vasoconstriction	biological_process	0.065585	11	1707	81	22504
GO:0051817	modification of morphology or physiology of other organism involved in symbiotic interaction	biological_process	0.065639	10	1707	73	22504
GO:0004713	protein tyrosine kinase activity	molecular_function	0.065674	18	1707	136	22504
GO:0031330	negative regulation of cellular catabolic process	biological_process	0.065719	12	1707	92	22504
GO:0043615	astrocyte cell migration	biological_process	0.06573	2	1707	7	22504
GO:0001102	RNA polymerase II activating transcription factor binding	molecular_function	0.065755	6	1707	36	22504
GO:0008047	enzyme activator activity	molecular_function	0.065793	41	1707	373	22504
GO:0060379	cardiac muscle cell myoblast differentiation	biological_process	0.065809	3	1707	11	22504
GO:0044728	DNA methylation or demethylation	biological_process	0.06581	10	1707	66	22504
GO:0050707	regulation of cytokine secretion	biological_process	0.065851	16	1707	133	22504
GO:0090208	positive regulation of triglyceride metabolic process	biological_process	0.065906	4	1707	21	22504
GO:0043435	response to corticotropin-releasing hormone stimulus	biological_process	0.066	2	1707	5	22504
GO:0071376	cellular response to corticotropin-releasing hormone stimulus	biological_process	0.066	2	1707	5	22504
GO:0070934	CRD-mediated mRNA stabilization	biological_process	0.066089	2	1707	5	22504
GO:0033299	secretion of lysosomal enzymes	biological_process	0.066174	2	1707	6	22504
GO:0060664	epithelial cell proliferation involved in salivary gland morphogenesis	biological_process	0.066208	2	1707	6	22504
GO:0016702	oxidoreductase activity, acting on single donors with incorporation of molecular oxygen, incorporation of two atoms of oxygen	molecular_function	0.066326	5	1707	27	22504
GO:0021594	rhombomere formation	biological_process	0.066551	1	1707	1	22504
GO:0021660	rhombomere 3 formation	biological_process	0.066551	1	1707	1	22504
GO:0021664	rhombomere 5 morphogenesis	biological_process	0.066551	1	1707	1	22504
GO:0021666	rhombomere 5 formation	biological_process	0.066551	1	1707	1	22504
GO:0060056	mammary gland involution	biological_process	0.066577	3	1707	12	22504
GO:0010740	positive regulation of intracellular protein kinase cascade	biological_process	0.066673	60	1707	607	22504
GO:0090287	regulation of cellular response to growth factor stimulus	biological_process	0.06677	20	1707	165	22504
GO:0044743	intracellular protein transmembrane import	biological_process	0.066816	6	1707	38	22504
GO:0038031	non-canonical Wnt receptor signaling pathway via JNK cascade	biological_process	0.066972	2	1707	6	22504
GO:0006338	chromatin remodeling	biological_process	0.06704	16	1707	125	22504
GO:0090179	planar cell polarity pathway involved in neural tube closure	biological_process	0.067216	3	1707	12	22504
GO:0006378	mRNA polyadenylation	biological_process	0.067276	6	1707	35	22504
GO:1901798	positive regulation of signal transduction by p53 class mediator	biological_process	0.067294	4	1707	19	22504
GO:0048646	anatomical structure formation involved in morphogenesis	biological_process	0.067434	105	1707	1083	22504
GO:0031339	negative regulation of vesicle fusion	biological_process	0.067552	2	1707	5	22504
GO:0032355	response to estradiol stimulus	biological_process	0.067726	18	1707	156	22504
GO:0036344	platelet morphogenesis	biological_process	0.0678	4	1707	19	22504
GO:0048144	fibroblast proliferation	biological_process	0.06791	12	1707	92	22504
GO:0010769	regulation of cell morphogenesis involved in differentiation	biological_process	0.068077	37	1707	328	22504
GO:0071578	zinc ion transmembrane import	biological_process	0.068184	2	1707	5	22504
GO:0019208	phosphatase regulator activity	molecular_function	0.068204	11	1707	81	22504
GO:0033273	response to vitamin	biological_process	0.068207	14	1707	111	22504
GO:0000774	adenyl-nucleotide exchange factor activity	molecular_function	0.068239	2	1707	6	22504
GO:0016528	sarcoplasm	cellular_component	0.068335	9	1707	60	22504
GO:0019209	kinase activator activity	molecular_function	0.068354	8	1707	53	22504
GO:0007500	mesodermal cell fate determination	biological_process	0.068398	1	1707	1	22504
GO:0048390	intermediate mesoderm morphogenesis	biological_process	0.068398	1	1707	1	22504
GO:0048391	intermediate mesoderm formation	biological_process	0.068398	1	1707	1	22504
GO:0048392	intermediate mesodermal cell differentiation	biological_process	0.068398	1	1707	1	22504
GO:0055018	regulation of cardiac muscle fiber development	biological_process	0.068398	1	1707	1	22504
GO:0055020	positive regulation of cardiac muscle fiber development	biological_process	0.068398	1	1707	1	22504
GO:0060503	bud dilation involved in lung branching	biological_process	0.068398	1	1707	1	22504
GO:0060994	regulation of transcription from RNA polymerase II promoter involved in kidney development	biological_process	0.068398	1	1707	1	22504
GO:0061149	BMP signaling pathway involved in ureter morphogenesis	biological_process	0.068398	1	1707	1	22504
GO:0061150	renal system segmentation	biological_process	0.068398	1	1707	1	22504
GO:0061151	BMP signaling pathway involved in renal system segmentation	biological_process	0.068398	1	1707	1	22504
GO:0061155	pulmonary artery endothelial tube morphogenesis	biological_process	0.068398	1	1707	1	22504
GO:0071893	BMP signaling pathway involved in nephric duct formation	biological_process	0.068398	1	1707	1	22504
GO:0072096	negative regulation of branch elongation involved in ureteric bud branching	biological_process	0.068398	1	1707	1	22504
GO:0072097	negative regulation of branch elongation involved in ureteric bud branching by BMP signaling pathway	biological_process	0.068398	1	1707	1	22504
GO:0072099	anterior/posterior pattern specification involved in ureteric bud development	biological_process	0.068398	1	1707	1	22504
GO:0072100	specification of ureteric bud anterior/posterior symmetry	biological_process	0.068398	1	1707	1	22504
GO:0072101	specification of ureteric bud anterior/posterior symmetry by BMP signaling pathway	biological_process	0.068398	1	1707	1	22504
GO:0072192	ureter epithelial cell differentiation	biological_process	0.068398	1	1707	1	22504
GO:0072200	negative regulation of mesenchymal cell proliferation involved in ureter development	biological_process	0.068398	1	1707	1	22504
GO:0090194	negative regulation of glomerulus development	biological_process	0.068398	1	1707	1	22504
GO:2000004	regulation of metanephric S-shaped body morphogenesis	biological_process	0.068398	1	1707	1	22504
GO:2000005	negative regulation of metanephric S-shaped body morphogenesis	biological_process	0.068398	1	1707	1	22504
GO:2000006	regulation of metanephric comma-shaped body morphogenesis	biological_process	0.068398	1	1707	1	22504
GO:2000007	negative regulation of metanephric comma-shaped body morphogenesis	biological_process	0.068398	1	1707	1	22504
GO:2000137	negative regulation of cell proliferation involved in heart morphogenesis	biological_process	0.068398	1	1707	1	22504
GO:0006665	sphingolipid metabolic process	biological_process	0.068465	15	1707	116	22504
GO:0010801	negative regulation of peptidyl-threonine phosphorylation	biological_process	0.068567	3	1707	12	22504
GO:0070695	FHF complex	cellular_component	0.068579	2	1707	5	22504
GO:0070076	histone lysine demethylation	biological_process	0.068581	5	1707	25	22504
GO:0042157	lipoprotein metabolic process	biological_process	0.068588	16	1707	135	22504
GO:0030850	prostate gland development	biological_process	0.068629	8	1707	51	22504
GO:0045653	negative regulation of megakaryocyte differentiation	biological_process	0.068643	2	1707	9	22504
GO:0016505	peptidase activator activity involved in apoptotic process	molecular_function	0.06878	3	1707	13	22504
GO:0050896	response to stimulus	biological_process	0.068963	685	1707	8842	22504
GO:0032561	guanyl ribonucleotide binding	molecular_function	0.068967	41	1707	397	22504
GO:0031463	Cul3-RING ubiquitin ligase complex	cellular_component	0.068988	9	1707	63	22504
GO:0046471	phosphatidylglycerol metabolic process	biological_process	0.069235	3	1707	12	22504
GO:0002753	cytoplasmic pattern recognition receptor signaling pathway	biological_process	0.069245	5	1707	26	22504
GO:0010032	meiotic chromosome condensation	biological_process	0.069365	2	1707	5	22504
GO:0032409	regulation of transporter activity	biological_process	0.069381	21	1707	174	22504
GO:0045619	regulation of lymphocyte differentiation	biological_process	0.069426	17	1707	143	22504
GO:0046523	S-methyl-5-thioribose-1-phosphate isomerase activity	molecular_function	0.069448	1	1707	1	22504
GO:0051459	regulation of corticotropin secretion	biological_process	0.069609	2	1707	7	22504
GO:0071456	cellular response to hypoxia	biological_process	0.069685	15	1707	118	22504
GO:0050769	positive regulation of neurogenesis	biological_process	0.069763	21	1707	174	22504
GO:0006940	regulation of smooth muscle contraction	biological_process	0.069819	8	1707	54	22504
GO:0004361	glutaryl-CoA dehydrogenase activity	molecular_function	0.069847	1	1707	1	22504
GO:0046949	fatty-acyl-CoA biosynthetic process	biological_process	0.069847	1	1707	1	22504
GO:0001886	endothelial cell morphogenesis	biological_process	0.069871	3	1707	12	22504
GO:0014066	regulation of phosphatidylinositol 3-kinase cascade	biological_process	0.070211	10	1707	69	22504
GO:0008467	[heparan sulfate]-glucosamine 3-sulfotransferase 1 activity	molecular_function	0.070318	2	1707	5	22504
GO:0060621	negative regulation of cholesterol import	biological_process	0.070359	1	1707	2	22504
GO:2000910	negative regulation of sterol import	biological_process	0.070359	1	1707	2	22504
GO:0043997	histone acetyltransferase activity (H4-K12 specific)	molecular_function	0.070525	1	1707	1	22504
GO:0050773	regulation of dendrite development	biological_process	0.070619	16	1707	121	22504
GO:0050863	regulation of T cell activation	biological_process	0.070672	26	1707	242	22504
GO:0015804	neutral amino acid transport	biological_process	0.07086	6	1707	34	22504
GO:0004306	ethanolamine-phosphate cytidylyltransferase activity	molecular_function	0.070967	1	1707	1	22504
GO:0061550	cranial ganglion development	biological_process	0.070977	2	1707	5	22504
GO:0061551	trigeminal ganglion development	biological_process	0.070977	2	1707	5	22504
GO:0016701	oxidoreductase activity, acting on single donors with incorporation of molecular oxygen	molecular_function	0.071042	5	1707	28	22504
GO:0042405	nuclear inclusion body	cellular_component	0.071157	3	1707	11	22504
GO:0006046	N-acetylglucosamine catabolic process	biological_process	0.071245	1	1707	1	22504
GO:0008448	N-acetylglucosamine-6-phosphate deacetylase activity	molecular_function	0.071245	1	1707	1	22504
GO:0003924	GTPase activity	molecular_function	0.071325	26	1707	236	22504
GO:0072175	epithelial tube formation	biological_process	0.071375	17	1707	136	22504
GO:0030976	thiamine pyrophosphate binding	molecular_function	0.071426	2	1707	5	22504
GO:0006400	tRNA modification	biological_process	0.071434	7	1707	47	22504
GO:0005847	mRNA cleavage and polyadenylation specificity factor complex	cellular_component	0.071504	3	1707	11	22504
GO:0051788	response to misfolded protein	biological_process	0.071519	3	1707	14	22504
GO:0070233	negative regulation of T cell apoptotic process	biological_process	0.071563	4	1707	20	22504
GO:0002328	pro-B cell differentiation	biological_process	0.071679	3	1707	12	22504
GO:0019048	modulation by virus of host morphology or physiology	biological_process	0.071707	5	1707	26	22504
GO:0006924	activation-induced cell death of T cells	biological_process	0.0718	3	1707	12	22504
GO:0002521	leukocyte differentiation	biological_process	0.071828	47	1707	474	22504
GO:0014741	negative regulation of muscle hypertrophy	biological_process	0.071897	3	1707	12	22504
GO:0060406	positive regulation of penile erection	biological_process	0.072118	2	1707	7	22504
GO:0010799	regulation of peptidyl-threonine phosphorylation	biological_process	0.072245	6	1707	34	22504
GO:0018108	peptidyl-tyrosine phosphorylation	biological_process	0.07246	35	1707	314	22504
GO:0021853	cerebral cortex GABAergic interneuron migration	biological_process	0.072534	2	1707	6	22504
GO:0035726	common myeloid progenitor cell proliferation	biological_process	0.072566	2	1707	6	22504
GO:0044420	extracellular matrix part	cellular_component	0.072707	24	1707	196	22504
GO:0042421	norepinephrine biosynthetic process	biological_process	0.072722	2	1707	6	22504
GO:0015914	phospholipid transport	biological_process	0.072732	8	1707	53	22504
GO:0006312	mitotic recombination	biological_process	0.072883	4	1707	18	22504
GO:0060254	regulation of N-terminal protein palmitoylation	biological_process	0.072931	1	1707	1	22504
GO:0060262	negative regulation of N-terminal protein palmitoylation	biological_process	0.072931	1	1707	1	22504
GO:0010830	regulation of myotube differentiation	biological_process	0.072975	7	1707	50	22504
GO:0044454	nuclear chromosome part	cellular_component	0.072991	42	1707	428	22504
GO:0003690	double-stranded DNA binding	molecular_function	0.073043	15	1707	122	22504
GO:0051291	protein heterooligomerization	biological_process	0.073055	12	1707	92	22504
GO:0070628	proteasome binding	molecular_function	0.073083	3	1707	13	22504
GO:0032426	stereocilium bundle tip	cellular_component	0.073136	3	1707	11	22504
GO:2000809	positive regulation of synaptic vesicle clustering	biological_process	0.073208	2	1707	5	22504
GO:0009792	embryo development ending in birth or egg hatching	biological_process	0.073257	67	1707	677	22504
GO:0046649	lymphocyte activation	biological_process	0.073279	57	1707	588	22504
GO:0010043	response to zinc ion	biological_process	0.073346	7	1707	45	22504
GO:0031670	cellular response to nutrient	biological_process	0.073444	7	1707	46	22504
GO:0030295	protein kinase activator activity	molecular_function	0.073471	7	1707	45	22504
GO:0031987	locomotion involved in locomotory behavior	biological_process	0.073548	3	1707	11	22504
GO:0004518	nuclease activity	molecular_function	0.073594	20	1707	180	22504
GO:0042383	sarcolemma	cellular_component	0.073794	16	1707	121	22504
GO:0008134	transcription factor binding	molecular_function	0.073871	55	1707	558	22504
GO:0030198	extracellular matrix organization	biological_process	0.073923	23	1707	192	22504
GO:0051650	establishment of vesicle localization	biological_process	0.073931	19	1707	149	22504
GO:0045629	negative regulation of T-helper 2 cell differentiation	biological_process	0.07395	2	1707	6	22504
GO:0031701	angiotensin receptor binding	molecular_function	0.073962	3	1707	12	22504
GO:0030521	androgen receptor signaling pathway	biological_process	0.074061	7	1707	44	22504
GO:0000228	nuclear chromosome	cellular_component	0.074102	45	1707	460	22504
GO:0006463	steroid hormone receptor complex assembly	biological_process	0.074105	1	1707	1	22504
GO:0016874	ligase activity	molecular_function	0.074166	54	1707	513	22504
GO:0042754	negative regulation of circadian rhythm	biological_process	0.07426	3	1707	12	22504
GO:0047394	glycerophosphoinositol inositolphosphodiesterase activity	molecular_function	0.074297	1	1707	1	22504
GO:0005581	collagen	cellular_component	0.074365	12	1707	86	22504
GO:0007252	I-kappaB phosphorylation	biological_process	0.074403	3	1707	12	22504
GO:0008408	3'-5' exonuclease activity	molecular_function	0.07442	7	1707	43	22504
GO:0043551	regulation of phosphatidylinositol 3-kinase activity	biological_process	0.074446	7	1707	43	22504
GO:0072413	signal transduction involved in mitotic cell cycle checkpoint	biological_process	0.074482	3	1707	12	22504
GO:0008046	axon guidance receptor activity	molecular_function	0.074484	2	1707	5	22504
GO:2001020	regulation of response to DNA damage stimulus	biological_process	0.074647	17	1707	139	22504
GO:0097342	ripoptosome	cellular_component	0.074752	2	1707	6	22504
GO:0090209	negative regulation of triglyceride metabolic process	biological_process	0.074782	2	1707	6	22504
GO:2000074	regulation of type B pancreatic cell development	biological_process	0.074875	2	1707	5	22504
GO:0004340	glucokinase activity	molecular_function	0.074919	2	1707	5	22504
GO:0004396	hexokinase activity	molecular_function	0.074919	2	1707	5	22504
GO:0042474	middle ear morphogenesis	biological_process	0.074944	4	1707	23	22504
GO:0048863	stem cell differentiation	biological_process	0.07498	40	1707	377	22504
GO:0048546	digestive tract morphogenesis	biological_process	0.075072	8	1707	54	22504
GO:0080134	regulation of response to stress	biological_process	0.075079	96	1707	1012	22504
GO:0031751	D4 dopamine receptor binding	molecular_function	0.075123	1	1707	1	22504
GO:0033204	ribonuclease P RNA binding	molecular_function	0.075196	1	1707	1	22504
GO:0006123	mitochondrial electron transport, cytochrome c to oxygen	biological_process	0.075216	2	1707	9	22504
GO:0005432	calcium:sodium antiporter activity	molecular_function	0.075244	2	1707	5	22504
GO:0006997	nucleus organization	biological_process	0.075433	12	1707	91	22504
GO:0008016	regulation of heart contraction	biological_process	0.075518	17	1707	141	22504
GO:0032451	demethylase activity	molecular_function	0.075519	5	1707	26	22504
GO:0019694	alkanesulfonate metabolic process	biological_process	0.075549	1	1707	1	22504
GO:0000276	mitochondrial proton-transporting ATP synthase complex, coupling factor F(o)	cellular_component	0.075559	3	1707	16	22504
GO:0043923	positive regulation by host of viral transcription	biological_process	0.075561	3	1707	12	22504
GO:0048659	smooth muscle cell proliferation	biological_process	0.075625	13	1707	102	22504
[truncated: 7,644 more rows]
