# Supplementary material for: Analyses of mRNA Profiling through RNA Sequencing on a SAMP8 Mouse Model in Response to Ginsenoside Rg1 and Rb1 Treatment
Source: Front Pharmacol. 2017 Feb 27;8:88. doi: 10.3389/fphar.2017.00088 (PMC5326756; doi:10.3389/fphar.2017.00088)
Supplement: Supplementary file 5 [file Table5.XLSX]

## Sheet: Supplementary Table S5
KEGG enrichment analysis of the significantly dysregulated mRNAs in SAMP8 and SAMP8+GRg1 mice
Term	Database	ID	Input number	Background number	PValue
p53 signaling pathway	KEGG PATHWAY	mmu04115	16	68	0.00143355
Protein processing in endoplasmic reticulum	KEGG PATHWAY	mmu04141	29	169	0.00213306
FoxO signaling pathway	KEGG PATHWAY	mmu04068	24	135	0.00331686
Notch signaling pathway	KEGG PATHWAY	mmu04330	12	49	0.00411082
Lysine degradation	KEGG PATHWAY	mmu00310	12	51	0.00539517
MAPK signaling pathway	KEGG PATHWAY	mmu04010	37	253	0.00648294
Toxoplasmosis	KEGG PATHWAY	mmu05145	20	113	0.00721922
Legionellosis	KEGG PATHWAY	mmu05134	12	58	0.012551
Focal adhesion	KEGG PATHWAY	mmu04510	30	207	0.0146103
Small cell lung cancer	KEGG PATHWAY	mmu05222	15	85	0.0187018
Transcriptional misregulation in cancer	KEGG PATHWAY	mmu05202	26	178	0.0201658
PI3K-Akt signaling pathway	KEGG PATHWAY	mmu04151	45	351	0.0215482
ECM-receptor interaction	KEGG PATHWAY	mmu04512	15	88	0.0238838
Protein digestion and absorption	KEGG PATHWAY	mmu04974	15	89	0.0258298
Prostate cancer	KEGG PATHWAY	mmu05215	15	89	0.0258298
Influenza A	KEGG PATHWAY	mmu05164	24	170	0.0338444
Circadian rhythm	KEGG PATHWAY	mmu04710	7	31	0.0356687
Axon guidance	KEGG PATHWAY	mmu04360	19	129	0.0396425
Pathways in cancer	KEGG PATHWAY	mmu05200	40	323	0.0435629
Adipocytokine signaling pathway	KEGG PATHWAY	mmu04920	12	72	0.0458848
Circadian entrainment	KEGG PATHWAY	mmu04713	15	98	0.0489553
Cocaine addiction	KEGG PATHWAY	mmu05030	9	49	0.0500237
TNF signaling pathway	KEGG PATHWAY	mmu04668	16	109	0.0567536
Oxytocin signaling pathway	KEGG PATHWAY	mmu04921	21	158	0.0709821
Platelet activation	KEGG PATHWAY	mmu04611	18	131	0.0718007
Apoptosis	KEGG PATHWAY	mmu04210	12	82	0.0914485
Jak-STAT signaling pathway	KEGG PATHWAY	mmu04630	20	155	0.0938702
Adherens junction	KEGG PATHWAY	mmu04520	11	74	0.0957104
HIF-1 signaling pathway	KEGG PATHWAY	mmu04066	15	111	0.10316
Proteoglycans in cancer	KEGG PATHWAY	mmu05205	25	205	0.105128
Sulfur metabolism	KEGG PATHWAY	mmu00920	3	11	0.105715
Other glycan degradation	KEGG PATHWAY	mmu00511	4	18	0.105966
Renal cell carcinoma	KEGG PATHWAY	mmu05211	10	67	0.106758
Type II diabetes mellitus	KEGG PATHWAY	mmu04930	8	50	0.107831
Butirosin and neomycin biosynthesis	KEGG PATHWAY	mmu00524	2	5	0.110367
Neurotrophin signaling pathway	KEGG PATHWAY	mmu04722	16	123	0.11806
Steroid biosynthesis	KEGG PATHWAY	mmu00100	4	19	0.120236
Fructose and mannose metabolism	KEGG PATHWAY	mmu00051	6	35	0.123192
DNA replication	KEGG PATHWAY	mmu03030	6	36	0.134187
Antigen processing and presentation	KEGG PATHWAY	mmu04612	11	81	0.143953
Parkinson's disease	KEGG PATHWAY	mmu05012	18	147	0.146746
Herpes simplex infection	KEGG PATHWAY	mmu05168	24	205	0.146817
Chronic myeloid leukemia	KEGG PATHWAY	mmu05220	10	73	0.152875
Regulation of actin cytoskeleton	KEGG PATHWAY	mmu04810	25	217	0.157514
Prolactin signaling pathway	KEGG PATHWAY	mmu04917	10	74	0.161408
Signaling pathways regulating pluripotency of stem cells	KEGG PATHWAY	mmu04550	17	140	0.16215
Dorso-ventral axis formation	KEGG PATHWAY	mmu04320	4	22	0.167448
Long-term potentiation	KEGG PATHWAY	mmu04720	9	66	0.171867
Sphingolipid metabolism	KEGG PATHWAY	mmu00600	7	48	0.172289
Amino sugar and nucleotide sugar metabolism	KEGG PATHWAY	mmu00520	7	48	0.172289
RIG-I-like receptor signaling pathway	KEGG PATHWAY	mmu04622	9	68	0.191422
Rap1 signaling pathway	KEGG PATHWAY	mmu04015	24	214	0.1937
Hepatitis B	KEGG PATHWAY	mmu05161	17	145	0.194879
RNA degradation	KEGG PATHWAY	mmu03018	10	78	0.197741
Estrogen signaling pathway	KEGG PATHWAY	mmu04915	12	98	0.20647
Salmonella infection	KEGG PATHWAY	mmu05132	10	79	0.207338
Ether lipid metabolism	KEGG PATHWAY	mmu00565	6	42	0.208775
GnRH signaling pathway	KEGG PATHWAY	mmu04912	11	89	0.211781
Thyroid hormone signaling pathway	KEGG PATHWAY	mmu04919	14	118	0.211783
Long-term depression	KEGG PATHWAY	mmu04730	8	61	0.216123
Amoebiasis	KEGG PATHWAY	mmu05146	14	119	0.219827
Glycerophospholipid metabolism	KEGG PATHWAY	mmu00564	11	91	0.230556
Calcium signaling pathway	KEGG PATHWAY	mmu04020	20	181	0.237397
Insulin signaling pathway	KEGG PATHWAY	mmu04910	16	142	0.245507
Dopaminergic synapse	KEGG PATHWAY	mmu04728	15	133	0.25347
Leishmaniasis	KEGG PATHWAY	mmu05140	8	65	0.263116
Glioma	KEGG PATHWAY	mmu05214	8	65	0.263116
ABC transporters	KEGG PATHWAY	mmu02010	6	46	0.264993
Alanine, aspartate and glutamate metabolism	KEGG PATHWAY	mmu00250	5	37	0.271318
Homologous recombination	KEGG PATHWAY	mmu03440	4	28	0.276156
Protein export	KEGG PATHWAY	mmu03060	4	28	0.276156
Cell cycle	KEGG PATHWAY	mmu04110	14	126	0.279451
mRNA surveillance pathway	KEGG PATHWAY	mmu03015	11	96	0.280043
Measles	KEGG PATHWAY	mmu05162	15	137	0.287238
Amphetamine addiction	KEGG PATHWAY	mmu05031	8	67	0.28767
Gap junction	KEGG PATHWAY	mmu04540	10	87	0.290163
NOD-like receptor signaling pathway	KEGG PATHWAY	mmu04621	7	58	0.298161
Fc gamma R-mediated phagocytosis	KEGG PATHWAY	mmu04666	10	88	0.301127
N-Glycan biosynthesis	KEGG PATHWAY	mmu00510	6	49	0.309386
Epstein-Barr virus infection	KEGG PATHWAY	mmu05169	22	212	0.311398
Glycosaminoglycan degradation	KEGG PATHWAY	mmu00531	3	21	0.32412
Melanoma	KEGG PATHWAY	mmu05218	8	71	0.338275
Inositol phosphate metabolism	KEGG PATHWAY	mmu00562	7	61	0.339399
Serotonergic synapse	KEGG PATHWAY	mmu04726	14	133	0.343575
Non-alcoholic fatty liver disease (NAFLD)	KEGG PATHWAY	mmu04932	16	154	0.345706
Cholinergic synapse	KEGG PATHWAY	mmu04725	12	113	0.350358
Amyotrophic lateral sclerosis (ALS)	KEGG PATHWAY	mmu05014	6	52	0.354889
Alcoholism	KEGG PATHWAY	mmu05034	20	199	0.370988
Mismatch repair	KEGG PATHWAY	mmu03430	3	23	0.371237
Fatty acid biosynthesis	KEGG PATHWAY	mmu00061	2	14	0.390846
Glycosaminoglycan biosynthesis - heparan sulfate / heparin	KEGG PATHWAY	mmu00534	3	24	0.394585
Histidine metabolism	KEGG PATHWAY	mmu00340	3	24	0.394585
HTLV-I infection	KEGG PATHWAY	mmu05166	27	277	0.397122
AMPK signaling pathway	KEGG PATHWAY	mmu04152	13	129	0.406429
Prion diseases	KEGG PATHWAY	mmu05020	4	35	0.412261
Glycosylphosphatidylinositol(GPI)-anchor biosynthesis	KEGG PATHWAY	mmu00563	3	25	0.417696
Glycosphingolipid biosynthesis - ganglio series	KEGG PATHWAY	mmu00604	2	15	0.421014
Glycosphingolipid biosynthesis - globo series	KEGG PATHWAY	mmu00603	2	15	0.421014
Tryptophan metabolism	KEGG PATHWAY	mmu00380	5	46	0.423445
Spliceosome	KEGG PATHWAY	mmu03040	13	132	0.436419
NF-kappa B signaling pathway	KEGG PATHWAY	mmu04064	10	100	0.43764
Viral carcinogenesis	KEGG PATHWAY	mmu05203	22	229	0.437932
Wnt signaling pathway	KEGG PATHWAY	mmu04310	14	143	0.439059
Oocyte meiosis	KEGG PATHWAY	mmu04114	11	111	0.440975
Toll-like receptor signaling pathway	KEGG PATHWAY	mmu04620	10	101	0.449118
RNA transport	KEGG PATHWAY	mmu03013	16	166	0.452515
Arginine and proline metabolism	KEGG PATHWAY	mmu00330	6	59	0.461605
Phosphatidylinositol signaling system	KEGG PATHWAY	mmu04070	8	81	0.467822
Chagas disease (American trypanosomiasis)	KEGG PATHWAY	mmu05142	10	103	0.471977
Retrograde endocannabinoid signaling	KEGG PATHWAY	mmu04723	10	103	0.471977
Fatty acid degradation	KEGG PATHWAY	mmu00071	5	49	0.473631
VEGF signaling pathway	KEGG PATHWAY	mmu04370	6	60	0.476586
Pantothenate and CoA biosynthesis	KEGG PATHWAY	mmu00770	2	17	0.478905
Selenocompound metabolism	KEGG PATHWAY	mmu00450	2	17	0.478905
Phototransduction	KEGG PATHWAY	mmu04744	3	28	0.485019
Mucin type O-Glycan biosynthesis	KEGG PATHWAY	mmu00512	3	28	0.485019
Fatty acid metabolism	KEGG PATHWAY	mmu01212	5	50	0.490056
T cell receptor signaling pathway	KEGG PATHWAY	mmu04660	10	105	0.494647
Huntington's disease	KEGG PATHWAY	mmu05016	17	182	0.497339
Ubiquitin mediated proteolysis	KEGG PATHWAY	mmu04120	13	139	0.505853
Glycine, serine and threonine metabolism	KEGG PATHWAY	mmu00260	4	40	0.506459
Cysteine and methionine metabolism	KEGG PATHWAY	mmu00270	4	40	0.506459
RNA polymerase	KEGG PATHWAY	mmu03020	3	29	0.506626
Alzheimer's disease	KEGG PATHWAY	mmu05010	16	173	0.514677
Pertussis	KEGG PATHWAY	mmu05133	7	74	0.519484
Ras signaling pathway	KEGG PATHWAY	mmu04014	21	229	0.521316
Insulin secretion	KEGG PATHWAY	mmu04911	8	86	0.530931
Endocytosis	KEGG PATHWAY	mmu04144	21	231	0.536511
cAMP signaling pathway	KEGG PATHWAY	mmu04024	18	198	0.538861
ErbB signaling pathway	KEGG PATHWAY	mmu04012	8	87	0.543231
Glycosaminoglycan biosynthesis - chondroitin sulfate / dermatan sulfate	KEGG PATHWAY	mmu00532	2	20	0.558709
Bacterial invasion of epithelial cells	KEGG PATHWAY	mmu05100	7	77	0.558912
Aminoacyl-tRNA biosynthesis	KEGG PATHWAY	mmu00970	6	66	0.563288
Systemic lupus erythematosus	KEGG PATHWAY	mmu05322	13	145	0.56358
Glycerolipid metabolism	KEGG PATHWAY	mmu00561	5	55	0.568945
Basal transcription factors	KEGG PATHWAY	mmu03022	4	44	0.576638
Vitamin B6 metabolism	KEGG PATHWAY	mmu00750	1	9	0.581817
Osteoclast differentiation	KEGG PATHWAY	mmu04380	11	126	0.598652
Acute myeloid leukemia	KEGG PATHWAY	mmu05221	5	57	0.598681
African trypanosomiasis	KEGG PATHWAY	mmu05143	3	34	0.606869
Ribosome biogenesis in eukaryotes	KEGG PATHWAY	mmu03008	7	81	0.609088
Peroxisome	KEGG PATHWAY	mmu04146	7	81	0.609088
Sulfur relay system	KEGG PATHWAY	mmu04122	1	10	0.616739
Vascular smooth muscle contraction	KEGG PATHWAY	mmu04270	11	128	0.618163
TGF-beta signaling pathway	KEGG PATHWAY	mmu04350	7	82	0.621147
PPAR signaling pathway	KEGG PATHWAY	mmu03320	7	82	0.621147
Thyroid hormone synthesis	KEGG PATHWAY	mmu04918	6	71	0.629909
Tuberculosis	KEGG PATHWAY	mmu05152	15	176	0.635912
Fatty acid elongation	KEGG PATHWAY	mmu00062	2	24	0.650908
MicroRNAs in cancer	KEGG PATHWAY	mmu05206	23	270	0.65234
B cell receptor signaling pathway	KEGG PATHWAY	mmu04662	6	73	0.654828
Leukocyte transendothelial migration	KEGG PATHWAY	mmu04670	10	121	0.662288
Gastric acid secretion	KEGG PATHWAY	mmu04971	6	74	0.66689
Hematopoietic cell lineage	KEGG PATHWAY	mmu04640	7	86	0.667251
Synaptic vesicle cycle	KEGG PATHWAY	mmu04721	5	62	0.667655
alpha-Linolenic acid metabolism	KEGG PATHWAY	mmu00592	2	25	0.671414
Staphylococcus aureus infection	KEGG PATHWAY	mmu05150	4	51	0.684482
Melanogenesis	KEGG PATHWAY	mmu04916	8	100	0.688687
Maturity onset diabetes of the young	KEGG PATHWAY	mmu04950	2	26	0.69093
Butanoate metabolism	KEGG PATHWAY	mmu00650	2	26	0.69093
Glycosphingolipid biosynthesis - lacto and neolacto series	KEGG PATHWAY	mmu00601	2	26	0.69093
Colorectal cancer	KEGG PATHWAY	mmu05210	5	64	0.692954
Fanconi anemia pathway	KEGG PATHWAY	mmu03460	4	52	0.698189
Non-homologous end-joining	KEGG PATHWAY	mmu03450	1	13	0.704966
Folate biosynthesis	KEGG PATHWAY	mmu00790	1	13	0.704966
Glutamatergic synapse	KEGG PATHWAY	mmu04724	9	114	0.707612
Fat digestion and absorption	KEGG PATHWAY	mmu04975	3	40	0.707912
Starch and sucrose metabolism	KEGG PATHWAY	mmu00500	4	54	0.724303
Basal cell carcinoma	KEGG PATHWAY	mmu05217	4	55	0.736714
Intestinal immune network for IgA production	KEGG PATHWAY	mmu04672	3	42	0.736805
Thyroid cancer	KEGG PATHWAY	mmu05216	2	29	0.743783
Pentose phosphate pathway	KEGG PATHWAY	mmu00030	2	30	0.759593
Ovarian steroidogenesis	KEGG PATHWAY	mmu04913	4	58	0.771401
Primary bile acid biosynthesis	KEGG PATHWAY	mmu00120	1	16	0.77289
Other types of O-glycan biosynthesis	KEGG PATHWAY	mmu00514	2	31	0.774551
Carbohydrate digestion and absorption	KEGG PATHWAY	mmu04973	3	45	0.775836
Oxidative phosphorylation	KEGG PATHWAY	mmu00190	10	135	0.778793
Hepatitis C	KEGG PATHWAY	mmu05160	10	136	0.785876
beta-Alanine metabolism	KEGG PATHWAY	mmu00410	2	32	0.788688
Nitrogen metabolism	KEGG PATHWAY	mmu00910	1	17	0.791861
Progesterone-mediated oocyte maturation	KEGG PATHWAY	mmu04914	6	87	0.79854
Galactose metabolism	KEGG PATHWAY	mmu00052	2	33	0.802037
mTOR signaling pathway	KEGG PATHWAY	mmu04150	4	61	0.80239
Inflammatory mediator regulation of TRP channels	KEGG PATHWAY	mmu04750	9	126	0.803402
Malaria	KEGG PATHWAY	mmu05144	3	48	0.809979
GABAergic synapse	KEGG PATHWAY	mmu04727	6	89	0.814684
Cytosolic DNA-sensing pathway	KEGG PATHWAY	mmu04623	4	63	0.821092
Hippo signaling pathway	KEGG PATHWAY	mmu04390	11	154	0.821181
Pyrimidine metabolism	KEGG PATHWAY	mmu00240	7	103	0.821663
Complement and coagulation cascades	KEGG PATHWAY	mmu04610	5	77	0.824768
2-Oxocarboxylic acid metabolism	KEGG PATHWAY	mmu01210	1	19	0.825182
One carbon pool by folate	KEGG PATHWAY	mmu00670	1	19	0.825182
Primary immunodeficiency	KEGG PATHWAY	mmu05340	2	35	0.826503
Glycolysis / Gluconeogenesis	KEGG PATHWAY	mmu00010	4	65	0.838306
cGMP-PKG signaling pathway	KEGG PATHWAY	mmu04022	12	170	0.839977
Chemokine signaling pathway	KEGG PATHWAY	mmu04062	14	196	0.844194
Pancreatic cancer	KEGG PATHWAY	mmu05212	4	66	0.84638
Base excision repair	KEGG PATHWAY	mmu03410	2	37	0.848212
Valine, leucine and isoleucine degradation	KEGG PATHWAY	mmu00280	3	52	0.848567
Glutathione metabolism	KEGG PATHWAY	mmu00480	3	53	0.857079
Bladder cancer	KEGG PATHWAY	mmu05219	2	38	0.858113
Rheumatoid arthritis	KEGG PATHWAY	mmu05323	5	82	0.861424
Tight junction	KEGG PATHWAY	mmu04530	9	136	0.863521
Proximal tubule bicarbonate reclamation	KEGG PATHWAY	mmu04964	1	22	0.865437
Pyruvate metabolism	KEGG PATHWAY	mmu00620	2	39	0.867419
Tyrosine metabolism	KEGG PATHWAY	mmu00350	2	39	0.867419
Carbon metabolism	KEGG PATHWAY	mmu01200	7	111	0.871719
Adrenergic signaling in cardiomyocytes	KEGG PATHWAY	mmu04261	10	151	0.872992
Hypertrophic cardiomyopathy (HCM)	KEGG PATHWAY	mmu05410	5	84	0.874172
Fc epsilon RI signaling pathway	KEGG PATHWAY	mmu04664	4	70	0.87534
Regulation of autophagy	KEGG PATHWAY	mmu04140	2	40	0.876161
Aldosterone-regulated sodium reabsorption	KEGG PATHWAY	mmu04960	2	40	0.876161
Phenylalanine metabolism	KEGG PATHWAY	mmu00360	1	23	0.87668
Non-small cell lung cancer	KEGG PATHWAY	mmu05223	3	56	0.880145
Neuroactive ligand-receptor interaction	KEGG PATHWAY	mmu04080	20	282	0.886779
Vitamin digestion and absorption	KEGG PATHWAY	mmu04977	1	24	0.886983
Asthma	KEGG PATHWAY	mmu05310	1	24	0.886983
Biosynthesis of unsaturated fatty acids	KEGG PATHWAY	mmu01040	1	25	0.896426
Arrhythmogenic right ventricular cardiomyopathy (ARVC)	KEGG PATHWAY	mmu05412	4	74	0.899451
Inflammatory bowel disease (IBD)	KEGG PATHWAY	mmu05321	3	59	0.899837
Glyoxylate and dicarboxylate metabolism	KEGG PATHWAY	mmu00630	1	26	0.905081
Arachidonic acid metabolism	KEGG PATHWAY	mmu00590	5	90	0.906585
Cell adhesion molecules (CAMs)	KEGG PATHWAY	mmu04514	10	160	0.909787
Ascorbate and aldarate metabolism	KEGG PATHWAY	mmu00053	1	27	0.913012
Propanoate metabolism	KEGG PATHWAY	mmu00640	1	27	0.913012
Collecting duct acid secretion	KEGG PATHWAY	mmu04966	1	27	0.913012
Salivary secretion	KEGG PATHWAY	mmu04970	4	77	0.914736
Morphine addiction	KEGG PATHWAY	mmu05032	5	92	0.915637
Mineral absorption	KEGG PATHWAY	mmu04978	2	46	0.918338
Cardiac muscle contraction	KEGG PATHWAY	mmu04260	4	78	0.91935
Viral myocarditis	KEGG PATHWAY	mmu05416	4	78	0.91935
Taste transduction	KEGG PATHWAY	mmu04742	3	63	0.921544
Lysosome	KEGG PATHWAY	mmu04142	7	123	0.924587
Purine metabolism	KEGG PATHWAY	mmu00230	11	179	0.927325
Drug metabolism - cytochrome P450	KEGG PATHWAY	mmu00982	3	66	0.934901
Linoleic acid metabolism	KEGG PATHWAY	mmu00591	2	50	0.938501
Endometrial cancer	KEGG PATHWAY	mmu05213	2	52	0.946714
Allograft rejection	KEGG PATHWAY	mmu05330	2	54	0.953874
Bile secretion	KEGG PATHWAY	mmu04976	3	72	0.955534
Endocrine and other factor-regulated calcium reabsorption	KEGG PATHWAY	mmu04961	2	55	0.9571
Graft-versus-host disease	KEGG PATHWAY	mmu05332	2	56	0.960109
Pentose and glucuronate interconversions	KEGG PATHWAY	mmu00040	1	36	0.960342
Metabolic pathways	KEGG PATHWAY	mmu01100	95	1256	0.969765
Biosynthesis of amino acids	KEGG PATHWAY	mmu01230	3	78	0.969914
Type I diabetes mellitus	KEGG PATHWAY	mmu04940	2	61	0.972354
Phagosome	KEGG PATHWAY	mmu04145	9	174	0.973072
Cytokine-cytokine receptor interaction	KEGG PATHWAY	mmu04060	15	264	0.977806
Proteasome	KEGG PATHWAY	mmu03050	1	45	0.981925
Nucleotide excision repair	KEGG PATHWAY	mmu03420	1	45	0.981925
Autoimmune thyroid disease	KEGG PATHWAY	mmu05320	2	69	0.984769
Dilated cardiomyopathy	KEGG PATHWAY	mmu05414	3	89	0.985606
Hedgehog signaling pathway	KEGG PATHWAY	mmu04340	1	49	0.987254
Chemical carcinogenesis	KEGG PATHWAY	mmu05204	3	92	0.988276
Ribosome	KEGG PATHWAY	mmu03010	6	145	0.989016
Drug metabolism - other enzymes	KEGG PATHWAY	mmu00983	1	52	0.990192
Natural killer cell mediated cytotoxicity	KEGG PATHWAY	mmu04650	4	119	0.993401
Pancreatic secretion	KEGG PATHWAY	mmu04972	3	103	0.994546
Steroid hormone biosynthesis	KEGG PATHWAY	mmu00140	2	86	0.995838
Metabolism of xenobiotics by cytochrome P450	KEGG PATHWAY	mmu00980	1	64	0.996562
Olfactory transduction	KEGG PATHWAY	mmu04740	3	1079	1
