# Supplementary material for: Analyses of mRNA Profiling through RNA Sequencing on a SAMP8 Mouse Model in Response to Ginsenoside Rg1 and Rb1 Treatment
Source: Front Pharmacol. 2017 Feb 27;8:88. doi: 10.3389/fphar.2017.00088 (PMC5326756; doi:10.3389/fphar.2017.00088)
Supplement: Supplementary file 6 [file Table6.XLSX]

## Sheet: Supplementary Table S6
GO enrichment analysis of the the significantly dysregulated mRNAs in SAMP8 and SAMP8+GRb1 mice
GO_accession	Description	Term_type	pValue	CAD_item	CAD_list	Bg_item	Bg_list
GO:0048523	negative regulation of cellular process	biological_process	1.1466e-13	271	1019	3661	22504
GO:0048519	negative regulation of biological process	biological_process	8.6522e-13	288	1019	4022	22504
GO:0031323	regulation of cellular metabolic process	biological_process	1.7298e-12	366	1019	5479	22504
GO:0005622	intracellular	cellular_component	6.3654e-12	757	1019	13563	22504
GO:0044424	intracellular part	cellular_component	2.2901e-11	727	1019	12954	22504
GO:0050794	regulation of cellular process	biological_process	2.3076e-11	585	1019	10593	22504
GO:0080090	regulation of primary metabolic process	biological_process	2.4213e-11	353	1019	5353	22504
GO:0019222	regulation of metabolic process	biological_process	4.6054e-11	395	1019	6177	22504
GO:0031324	negative regulation of cellular metabolic process	biological_process	5.0408e-11	146	1019	1794	22504
GO:0031326	regulation of cellular biosynthetic process	biological_process	7.1478e-11	266	1019	3903	22504
GO:0009889	regulation of biosynthetic process	biological_process	8.3665e-11	268	1019	3944	22504
GO:0044260	cellular macromolecule metabolic process	biological_process	9.9379e-11	456	1019	7546	22504
GO:0031327	negative regulation of cellular biosynthetic process	biological_process	1.1468e-10	115	1019	1336	22504
GO:0044237	cellular metabolic process	biological_process	1.5328e-10	568	1019	9758	22504
GO:2000113	negative regulation of cellular macromolecule biosynthetic process	biological_process	3.1554e-10	107	1019	1233	22504
GO:0009890	negative regulation of biosynthetic process	biological_process	3.3456e-10	115	1019	1361	22504
GO:0009892	negative regulation of metabolic process	biological_process	3.3571e-10	154	1019	1965	22504
GO:2000112	regulation of cellular macromolecule biosynthetic process	biological_process	4.287e-10	249	1019	3646	22504
GO:0060255	regulation of macromolecule metabolic process	biological_process	4.3216e-10	328	1019	5050	22504
GO:0010556	regulation of macromolecule biosynthetic process	biological_process	5.0809e-10	253	1019	3730	22504
GO:0050789	regulation of biological process	biological_process	5.7771e-10	606	1019	11222	22504
GO:0010605	negative regulation of macromolecule metabolic process	biological_process	6.6871e-10	145	1019	1833	22504
GO:0065007	biological regulation	biological_process	7.128e-10	631	1019	11734	22504
GO:0010558	negative regulation of macromolecule biosynthetic process	biological_process	8.8455e-10	109	1019	1288	22504
GO:0005515	protein binding	molecular_function	2.1034e-09	692	1019	12233	22504
GO:0005623	cell	cellular_component	2.4309e-09	842	1019	16465	22504
GO:0043170	macromolecule metabolic process	biological_process	3.1088e-09	489	1019	8400	22504
GO:0009987	cellular process	biological_process	3.1487e-09	819	1019	15999	22504
GO:0010468	regulation of gene expression	biological_process	3.3284e-09	268	1019	4060	22504
GO:0005488	binding	molecular_function	3.6152e-09	840	1019	15971	22504
GO:0051171	regulation of nitrogen compound metabolic process	biological_process	4.1635e-09	279	1019	4228	22504
GO:0005634	nucleus	cellular_component	4.5934e-09	384	1019	6272	22504
GO:0044464	cell part	cellular_component	6.2954e-09	838	1019	16415	22504
GO:0043229	intracellular organelle	cellular_component	8.4828e-09	636	1019	11338	22504
GO:0034645	cellular macromolecule biosynthetic process	biological_process	8.7593e-09	286	1019	4537	22504
GO:0019219	regulation of nucleobase-containing compound metabolic process	biological_process	8.8612e-09	274	1019	4172	22504
GO:0009059	macromolecule biosynthetic process	biological_process	1.0644e-08	291	1019	4645	22504
GO:0007275	multicellular organismal development	biological_process	1.1242e-08	310	1019	4692	22504
GO:0003676	nucleic acid binding	molecular_function	1.2662e-08	225	1019	3511	22504
GO:0006366	transcription from RNA polymerase II promoter	biological_process	1.6437e-08	137	1019	1771	22504
GO:0044238	primary metabolic process	biological_process	1.6962e-08	564	1019	9952	22504
GO:0071704	organic substance metabolic process	biological_process	2.2319e-08	580	1019	10301	22504
GO:0010646	regulation of cell communication	biological_process	2.2697e-08	194	1019	2649	22504
GO:0010629	negative regulation of gene expression	biological_process	3.4499e-08	103	1019	1279	22504
GO:0044707	single-multicellular organism process	biological_process	4.3326e-08	402	1019	7200	22504
GO:1901360	organic cyclic compound metabolic process	biological_process	5.2252e-08	363	1019	5993	22504
GO:0043226	organelle	cellular_component	6.1816e-08	675	1019	12252	22504
GO:0032502	developmental process	biological_process	7.1696e-08	348	1019	5513	22504
GO:0006464	cellular protein modification process	biological_process	7.2604e-08	221	1019	3146	22504
GO:0036211	protein modification process	biological_process	7.2604e-08	221	1019	3146	22504
GO:0045892	negative regulation of transcription, DNA-dependent	biological_process	7.5486e-08	91	1019	1118	22504
GO:0034641	cellular nitrogen compound metabolic process	biological_process	8.4593e-08	359	1019	5938	22504
GO:0023051	regulation of signaling	biological_process	8.5687e-08	190	1019	2634	22504
GO:0006357	regulation of transcription from RNA polymerase II promoter	biological_process	8.8275e-08	131	1019	1718	22504
GO:0006139	nucleobase-containing compound metabolic process	biological_process	1.0009e-07	342	1019	5624	22504
GO:0010033	response to organic substance	biological_process	1.0017e-07	172	1019	2476	22504
GO:0006355	regulation of transcription, DNA-dependent	biological_process	1.0186e-07	220	1019	3348	22504
GO:2001141	regulation of RNA biosynthetic process	biological_process	1.0907e-07	220	1019	3353	22504
GO:0051253	negative regulation of RNA metabolic process	biological_process	1.1259e-07	94	1019	1178	22504
GO:0051252	regulation of RNA metabolic process	biological_process	1.3301e-07	225	1019	3451	22504
GO:0046483	heterocycle metabolic process	biological_process	1.3792e-07	349	1019	5773	22504
GO:0006351	transcription, DNA-dependent	biological_process	1.4368e-07	223	1019	3426	22504
GO:0032774	RNA biosynthetic process	biological_process	1.9971e-07	223	1019	3443	22504
GO:0006807	nitrogen compound metabolic process	biological_process	2.0962e-07	375	1019	6295	22504
GO:0048856	anatomical structure development	biological_process	2.2836e-07	315	1019	4932	22504
GO:0010467	gene expression	biological_process	2.3166e-07	301	1019	5012	22504
GO:0044267	cellular protein metabolic process	biological_process	2.4767e-07	258	1019	4004	22504
GO:0006725	cellular aromatic compound metabolic process	biological_process	2.5103e-07	349	1019	5806	22504
GO:0044767	single-organism developmental process	biological_process	2.6205e-07	297	1019	4585	22504
GO:0043412	macromolecule modification	biological_process	2.6236e-07	225	1019	3278	22504
GO:0043231	intracellular membrane-bounded organelle	cellular_component	2.9772e-07	577	1019	10282	22504
GO:0003677	DNA binding	molecular_function	3.7076e-07	144	1019	2102	22504
GO:0051239	regulation of multicellular organismal process	biological_process	3.7628e-07	182	1019	2579	22504
GO:0045934	negative regulation of nucleobase-containing compound metabolic process	biological_process	3.7958e-07	98	1019	1272	22504
GO:0016070	RNA metabolic process	biological_process	3.8889e-07	259	1019	4166	22504
GO:0051172	negative regulation of nitrogen compound metabolic process	biological_process	3.9664e-07	99	1019	1290	22504
GO:0090304	nucleic acid metabolic process	biological_process	4.1238e-07	287	1019	4706	22504
GO:0000122	negative regulation of transcription from RNA polymerase II promoter	biological_process	5.3584e-07	65	1019	717	22504
GO:0019226	transmission of nerve impulse	biological_process	9.4849e-07	73	1019	757	22504
GO:0060537	muscle tissue development	biological_process	1.0018e-06	50	1019	480	22504
GO:0051960	regulation of nervous system development	biological_process	1.0903e-06	71	1019	752	22504
GO:0014070	response to organic cyclic compound	biological_process	1.0913e-06	77	1019	909	22504
GO:0071310	cellular response to organic substance	biological_process	1.206e-06	126	1019	1692	22504
GO:0048545	response to steroid hormone stimulus	biological_process	1.432e-06	47	1019	464	22504
GO:0035637	multicellular organismal signaling	biological_process	1.5653e-06	75	1019	792	22504
GO:0032501	multicellular organismal process	biological_process	1.7679e-06	406	1019	7479	22504
GO:0061061	muscle structure development	biological_process	2.0358e-06	57	1019	591	22504
GO:0048518	positive regulation of biological process	biological_process	2.6389e-06	290	1019	4598	22504
GO:0051146	striated muscle cell differentiation	biological_process	2.7256e-06	40	1019	364	22504
GO:0044249	cellular biosynthetic process	biological_process	2.8275e-06	320	1019	5447	22504
GO:0034654	nucleobase-containing compound biosynthetic process	biological_process	2.9654e-06	237	1019	3804	22504
GO:0044271	cellular nitrogen compound biosynthetic process	biological_process	4.3722e-06	243	1019	3931	22504
GO:0001071	nucleic acid binding transcription factor activity	molecular_function	4.3959e-06	82	1019	1047	22504
GO:0003700	sequence-specific DNA binding transcription factor activity	molecular_function	4.3959e-06	82	1019	1047	22504
GO:0051385	response to mineralocorticoid stimulus	biological_process	4.8614e-06	9	1019	32	22504
GO:0014706	striated muscle tissue development	biological_process	4.9903e-06	47	1019	465	22504
GO:0048731	system development	biological_process	5.4856e-06	270	1019	4209	22504
GO:0043227	membrane-bounded organelle	cellular_component	5.5649e-06	625	1019	11375	22504
GO:0009891	positive regulation of biosynthetic process	biological_process	5.9864e-06	118	1019	1609	22504
GO:0009725	response to hormone stimulus	biological_process	6.5837e-06	72	1019	860	22504
GO:0010557	positive regulation of macromolecule biosynthetic process	biological_process	7.2866e-06	109	1019	1453	22504
GO:0007517	muscle organ development	biological_process	7.9717e-06	44	1019	438	22504
GO:0050808	synapse organization	biological_process	8.0131e-06	28	1019	203	22504
GO:0051412	response to corticosterone stimulus	biological_process	8.0651e-06	8	1019	26	22504
GO:0043565	sequence-specific DNA binding	molecular_function	8.6818e-06	77	1019	980	22504
GO:0044763	single-organism cellular process	biological_process	9.0542e-06	639	1019	12324	22504
GO:2000026	regulation of multicellular organismal development	biological_process	9.2051e-06	121	1019	1631	22504
GO:0033993	response to lipid	biological_process	9.3596e-06	70	1019	862	22504
GO:0000976	transcription regulatory region sequence-specific DNA binding	molecular_function	9.7778e-06	56	1019	633	22504
GO:0018130	heterocycle biosynthetic process	biological_process	9.8167e-06	238	1019	3879	22504
GO:0007267	cell-cell signaling	biological_process	9.9457e-06	82	1019	988	22504
GO:0048583	regulation of response to stimulus	biological_process	1.1026e-05	202	1019	3051	22504
GO:0031328	positive regulation of cellular biosynthetic process	biological_process	1.1516e-05	115	1019	1580	22504
GO:0042692	muscle cell differentiation	biological_process	1.1682e-05	44	1019	437	22504
GO:0006984	ER-nucleus signaling pathway	biological_process	1.1861e-05	13	1019	65	22504
GO:0007154	cell communication	biological_process	1.2441e-05	352	1019	6609	22504
GO:0009416	response to light stimulus	biological_process	1.2723e-05	32	1019	279	22504
GO:0005654	nucleoplasm	cellular_component	1.3234e-05	175	1019	2558	22504
GO:0010628	positive regulation of gene expression	biological_process	1.414e-05	108	1019	1445	22504
GO:0009058	biosynthetic process	biological_process	1.4198e-05	325	1019	5626	22504
GO:0009719	response to endogenous stimulus	biological_process	1.4887e-05	107	1019	1418	22504
GO:0070887	cellular response to chemical stimulus	biological_process	1.5101e-05	147	1019	2138	22504
GO:0005575	cellular_component	cellular_component	1.5497e-05	998	1019	21349	22504
GO:0007399	nervous system development	biological_process	1.5651e-05	146	1019	1991	22504
GO:0019438	aromatic compound biosynthetic process	biological_process	1.6063e-05	237	1019	3880	22504
GO:0044212	transcription regulatory region DNA binding	molecular_function	1.6315e-05	65	1019	775	22504
GO:0023057	negative regulation of signaling	biological_process	1.8139e-05	81	1019	996	22504
GO:0000975	regulatory region DNA binding	molecular_function	1.8181e-05	65	1019	778	22504
GO:0031960	response to corticosteroid stimulus	biological_process	1.8462e-05	23	1019	186	22504
GO:0019538	protein metabolic process	biological_process	1.8682e-05	289	1019	4774	22504
GO:0001067	regulatory region nucleic acid binding	molecular_function	1.92e-05	65	1019	779	22504
GO:0051049	regulation of transport	biological_process	2.0188e-05	112	1019	1486	22504
GO:0023052	signaling	biological_process	2.0242e-05	345	1019	6499	22504
GO:0048513	organ development	biological_process	2.0656e-05	210	1019	3238	22504
GO:1901700	response to oxygen-containing compound	biological_process	2.1753e-05	103	1019	1400	22504
GO:0007268	synaptic transmission	biological_process	2.2969e-05	59	1019	624	22504
GO:0048522	positive regulation of cellular process	biological_process	2.3691e-05	260	1019	4150	22504
GO:0065008	regulation of biological quality	biological_process	2.479e-05	208	1019	3128	22504
GO:0043169	cation binding	molecular_function	2.506e-05	263	1019	4125	22504
GO:0008152	metabolic process	biological_process	2.577e-05	623	1019	11592	22504
GO:0044700	single organism signaling	biological_process	2.5928e-05	344	1019	6496	22504
GO:0045893	positive regulation of transcription, DNA-dependent	biological_process	2.6149e-05	96	1019	1267	22504
GO:0070013	intracellular organelle lumen	cellular_component	2.6305e-05	227	1019	3600	22504
GO:0046872	metal ion binding	molecular_function	2.8304e-05	258	1019	4037	22504
GO:1901362	organic cyclic compound biosynthetic process	biological_process	2.8417e-05	241	1019	3994	22504
GO:0044699	single-organism process	biological_process	3.1122e-05	680	1019	13333	22504
GO:0007416	synapse assembly	biological_process	3.1605e-05	19	1019	120	22504
GO:0043233	organelle lumen	cellular_component	3.2551e-05	227	1019	3612	22504
GO:0050793	regulation of developmental process	biological_process	3.311e-05	148	1019	2134	22504
GO:0051716	cellular response to stimulus	biological_process	3.3134e-05	380	1019	7242	22504
GO:0009314	response to radiation	biological_process	3.3829e-05	41	1019	416	22504
GO:0010648	negative regulation of cell communication	biological_process	3.5662e-05	80	1019	999	22504
GO:0010604	positive regulation of macromolecule metabolic process	biological_process	3.6022e-05	159	1019	2348	22504
GO:1901654	response to ketone	biological_process	3.7924e-05	21	1019	168	22504
GO:0044297	cell body	cellular_component	4.2332e-05	49	1019	511	22504
GO:1901363	heterocyclic compound binding	molecular_function	4.3681e-05	323	1019	5555	22504
GO:0051254	positive regulation of RNA metabolic process	biological_process	4.5439e-05	98	1019	1320	22504
GO:0031668	cellular response to extracellular stimulus	biological_process	4.5904e-05	29	1019	264	22504
GO:0031974	membrane-enclosed lumen	cellular_component	4.5931e-05	229	1019	3674	22504
GO:0051046	regulation of secretion	biological_process	4.8638e-05	54	1019	618	22504
GO:0009991	response to extracellular stimulus	biological_process	4.9431e-05	46	1019	511	22504
GO:1901576	organic substance biosynthetic process	biological_process	5.0406e-05	317	1019	5548	22504
GO:0097159	organic cyclic compound binding	molecular_function	5.1073e-05	326	1019	5629	22504
GO:0016568	chromatin modification	biological_process	5.2846e-05	51	1019	541	22504
GO:0007507	heart development	biological_process	5.7333e-05	51	1019	541	22504
GO:0009893	positive regulation of metabolic process	biological_process	5.8201e-05	169	1019	2557	22504
GO:0035966	response to topologically incorrect protein	biological_process	6.0289e-05	14	1019	87	22504
GO:0030154	cell differentiation	biological_process	6.1729e-05	227	1019	3608	22504
GO:0030425	dendrite	cellular_component	6.3778e-05	50	1019	503	22504
GO:0051384	response to glucocorticoid stimulus	biological_process	7.0915e-05	21	1019	176	22504
GO:0031325	positive regulation of cellular metabolic process	biological_process	7.1872e-05	157	1019	2360	22504
GO:0003682	chromatin binding	molecular_function	7.4419e-05	45	1019	483	22504
GO:0009605	response to external stimulus	biological_process	7.6088e-05	106	1019	1484	22504
GO:0006986	response to unfolded protein	biological_process	7.7227e-05	13	1019	77	22504
GO:0043025	neuronal cell body	cellular_component	7.7624e-05	44	1019	449	22504
GO:0048869	cellular developmental process	biological_process	8.6119e-05	241	1019	3866	22504
GO:0009790	embryo development	biological_process	8.8531e-05	81	1019	1050	22504
GO:0003690	double-stranded DNA binding	molecular_function	0.0001006	17	1019	122	22504
GO:0032879	regulation of localization	biological_process	0.00010178	144	1019	2074	22504
GO:0009966	regulation of signal transduction	biological_process	0.00010217	155	1019	2302	22504
GO:0005179	hormone activity	molecular_function	0.00010813	15	1019	139	22504
GO:0043167	ion binding	molecular_function	0.00011108	367	1019	6083	22504
GO:0045777	positive regulation of blood pressure	biological_process	0.00011387	9	1019	45	22504
GO:0030968	endoplasmic reticulum unfolded protein response	biological_process	0.00011619	10	1019	51	22504
GO:0035967	cellular response to topologically incorrect protein	biological_process	0.00011822	11	1019	61	22504
GO:0071496	cellular response to external stimulus	biological_process	0.00011946	33	1019	337	22504
GO:0060341	regulation of cellular localization	biological_process	0.00012587	77	1019	989	22504
GO:0046903	secretion	biological_process	0.00013483	73	1019	929	22504
GO:0008150	biological_process	biological_process	0.00014101	992	1019	21250	22504
GO:0097305	response to alcohol	biological_process	0.00014475	36	1019	389	22504
GO:0009628	response to abiotic stimulus	biological_process	0.00014707	80	1019	1049	22504
GO:0010817	regulation of hormone levels	biological_process	0.00015377	39	1019	427	22504
GO:0034976	response to endoplasmic reticulum stress	biological_process	0.00015996	18	1019	137	22504
GO:0006325	chromatin organization	biological_process	0.00016308	53	1019	639	22504
GO:0007420	brain development	biological_process	0.00016405	60	1019	709	22504
GO:0000188	inactivation of MAPK activity	biological_process	0.00017248	6	1019	20	22504
GO:0001012	RNA polymerase II regulatory region DNA binding	molecular_function	0.0001779	48	1019	577	22504
GO:0065009	regulation of molecular function	biological_process	0.00018109	160	1019	2405	22504
GO:0034620	cellular response to unfolded protein	biological_process	0.00018531	10	1019	53	22504
GO:0031981	nuclear lumen	cellular_component	0.00019534	201	1019	3216	22504
GO:0017158	regulation of calcium ion-dependent exocytosis	biological_process	0.00020381	10	1019	47	22504
GO:0005102	receptor binding	molecular_function	0.00020545	99	1019	1507	22504
GO:0043153	entrainment of circadian clock by photoperiod	biological_process	0.00021935	6	1019	20	22504
GO:0032269	negative regulation of cellular protein metabolic process	biological_process	0.00022267	45	1019	513	22504
GO:0016049	cell growth	biological_process	0.00022334	39	1019	419	22504
GO:0072358	cardiovascular system development	biological_process	0.00022644	76	1019	961	22504
GO:0072359	circulatory system development	biological_process	0.00022644	76	1019	961	22504
GO:0045935	positive regulation of nucleobase-containing compound metabolic process	biological_process	0.00022765	104	1019	1494	22504
GO:0051173	positive regulation of nitrogen compound metabolic process	biological_process	0.00022957	106	1019	1528	22504
GO:0097458	neuron part	cellular_component	0.00024434	93	1019	1189	22504
GO:1901698	response to nitrogen compound	biological_process	0.00024532	66	1019	858	22504
GO:0043269	regulation of ion transport	biological_process	0.00025212	46	1019	520	22504
GO:0050896	response to stimulus	biological_process	0.00025365	449	1019	8842	22504
GO:0000977	RNA polymerase II regulatory region sequence-specific DNA binding	molecular_function	0.00025478	47	1019	572	22504
GO:0048585	negative regulation of response to stimulus	biological_process	0.00025894	85	1019	1161	22504
GO:0033554	cellular response to stress	biological_process	0.00026061	105	1019	1480	22504
GO:0000988	protein binding transcription factor activity	molecular_function	0.00026334	42	1019	472	22504
GO:0005184	neuropeptide hormone activity	molecular_function	0.00026366	6	1019	28	22504
GO:0032268	regulation of cellular protein metabolic process	biological_process	0.00027193	113	1019	1628	22504
GO:0005737	cytoplasm	cellular_component	0.00027554	541	1019	9826	22504
GO:0021781	glial cell fate commitment	biological_process	0.00027976	5	1019	14	22504
GO:0010243	response to organonitrogen compound	biological_process	0.00028976	61	1019	770	22504
GO:0045595	regulation of cell differentiation	biological_process	0.00029919	108	1019	1549	22504
GO:0008332	low voltage-gated calcium channel activity	molecular_function	0.00030261	3	1019	3	22504
GO:0051248	negative regulation of protein metabolic process	biological_process	0.00030449	49	1019	581	22504
GO:0042800	histone methyltransferase activity (H3-K4 specific)	molecular_function	0.00032786	6	1019	19	22504
GO:0051963	regulation of synapse assembly	biological_process	0.00032892	13	1019	81	22504
GO:0017156	calcium ion-dependent exocytosis	biological_process	0.00032992	12	1019	70	22504
GO:0046683	response to organophosphorus	biological_process	0.00033588	17	1019	135	22504
GO:0000981	sequence-specific DNA binding RNA polymerase II transcription factor activity	molecular_function	0.00033631	50	1019	641	22504
GO:0009968	negative regulation of signal transduction	biological_process	0.00033992	72	1019	946	22504
GO:0010701	positive regulation of norepinephrine secretion	biological_process	0.00034694	3	1019	4	22504
GO:0050767	regulation of neurogenesis	biological_process	0.00034965	56	1019	661	22504
GO:0003001	generation of a signal involved in cell-cell signaling	biological_process	0.00034973	36	1019	387	22504
GO:0023061	signal release	biological_process	0.00034973	36	1019	387	22504
GO:0044428	nuclear part	cellular_component	0.00036457	221	1019	3616	22504
GO:0032870	cellular response to hormone stimulus	biological_process	0.00039346	43	1019	493	22504
GO:0051402	neuron apoptotic process	biological_process	0.00041555	24	1019	222	22504
GO:0051050	positive regulation of transport	biological_process	0.0004189	59	1019	748	22504
GO:0043523	regulation of neuron apoptotic process	biological_process	0.00042101	22	1019	197	22504
GO:0000989	transcription factor binding transcription factor activity	molecular_function	0.00042533	41	1019	468	22504
GO:0048663	neuron fate commitment	biological_process	0.00042682	11	1019	77	22504
GO:0031667	response to nutrient levels	biological_process	0.00042982	41	1019	481	22504
GO:0060284	regulation of cell development	biological_process	0.00044317	69	1019	884	22504
GO:0042149	cellular response to glucose starvation	biological_process	0.0004489	7	1019	29	22504
GO:0014074	response to purine-containing compound	biological_process	0.00045238	19	1019	161	22504
GO:0014874	response to stimulus involved in regulation of muscle adaptation	biological_process	0.00045929	5	1019	14	22504
GO:0018024	histone-lysine N-methyltransferase activity	molecular_function	0.0004716	9	1019	43	22504
GO:1901214	regulation of neuron death	biological_process	0.00048273	26	1019	250	22504
GO:0051962	positive regulation of nervous system development	biological_process	0.0005039	11	1019	65	22504
GO:0051965	positive regulation of synapse assembly	biological_process	0.0005039	11	1019	65	22504
GO:0008013	beta-catenin binding	molecular_function	0.00051276	12	1019	70	22504
GO:0016043	cellular component organization	biological_process	0.00051721	296	1019	4929	22504
GO:0017157	regulation of exocytosis	biological_process	0.00052113	18	1019	137	22504
GO:0007167	enzyme linked receptor protein signaling pathway	biological_process	0.00052461	61	1019	765	22504
GO:0006915	apoptotic process	biological_process	0.00053546	112	1019	1687	22504
GO:0031669	cellular response to nutrient levels	biological_process	0.00055294	24	1019	231	22504
GO:0060538	skeletal muscle organ development	biological_process	0.00055754	29	1019	302	22504
GO:0032526	response to retinoic acid	biological_process	0.00057395	14	1019	104	22504
GO:0045664	regulation of neuron differentiation	biological_process	0.00057799	47	1019	539	22504
GO:0022843	voltage-gated cation channel activity	molecular_function	0.0005852	19	1019	149	22504
GO:0045944	positive regulation of transcription from RNA polymerase II promoter	biological_process	0.00058819	73	1019	999	22504
GO:0051591	response to cAMP	biological_process	0.00059072	14	1019	104	22504
GO:0012501	programmed cell death	biological_process	0.00059258	113	1019	1709	22504
GO:0009649	entrainment of circadian clock	biological_process	0.00060579	6	1019	24	22504
GO:0010941	regulation of cell death	biological_process	0.00061688	98	1019	1452	22504
GO:0050803	regulation of synapse structure and activity	biological_process	0.00062011	15	1019	108	22504
GO:0045746	negative regulation of Notch signaling pathway	biological_process	0.00063449	6	1019	26	22504
GO:0035051	cardiocyte differentiation	biological_process	0.00064456	16	1019	125	22504
GO:0034762	regulation of transmembrane transport	biological_process	0.00065495	32	1019	327	22504
GO:0009648	photoperiodism	biological_process	0.00065856	6	1019	24	22504
GO:0044089	positive regulation of cellular component biogenesis	biological_process	0.00066366	11	1019	67	22504
GO:0051246	regulation of protein metabolic process	biological_process	0.00066751	122	1019	1824	22504
GO:0042981	regulation of apoptotic process	biological_process	0.00070732	92	1019	1355	22504
GO:0070997	neuron death	biological_process	0.00071037	28	1019	284	22504
GO:0017148	negative regulation of translation	biological_process	0.00071297	12	1019	80	22504
GO:0034765	regulation of ion transmembrane transport	biological_process	0.00073184	31	1019	313	22504
GO:0051093	negative regulation of developmental process	biological_process	0.00073384	61	1019	822	22504
GO:0051276	chromosome organization	biological_process	0.00074863	64	1019	850	22504
GO:0007519	skeletal muscle tissue development	biological_process	0.00077591	28	1019	295	22504
GO:0051128	regulation of cellular component organization	biological_process	0.00078635	127	1019	1863	22504
GO:0009653	anatomical structure morphogenesis	biological_process	0.00079474	162	1019	2470	22504
GO:0006338	chromatin remodeling	biological_process	0.00082617	16	1019	125	22504
GO:0043966	histone H3 acetylation	biological_process	0.00085389	10	1019	57	22504
GO:0031329	regulation of cellular catabolic process	biological_process	0.00085839	71	1019	914	22504
GO:0071840	cellular component organization or biogenesis	biological_process	0.000872	301	1019	5091	22504
GO:0050890	cognition	biological_process	0.00090498	27	1019	257	22504
GO:0008270	zinc ion binding	molecular_function	0.00092416	85	1019	1157	22504
GO:0055123	digestive system development	biological_process	0.0009257	18	1019	158	22504
GO:0070848	response to growth factor stimulus	biological_process	0.00094064	42	1019	493	22504
GO:0031331	positive regulation of cellular catabolic process	biological_process	0.00094168	19	1019	166	22504
GO:0006468	protein phosphorylation	biological_process	0.00096491	101	1019	1445	22504
GO:0043067	regulation of programmed cell death	biological_process	0.00098416	92	1019	1369	22504
GO:0055007	cardiac muscle cell differentiation	biological_process	0.00099687	14	1019	104	22504
GO:0044708	single-organism behavior	biological_process	0.0010016	44	1019	507	22504
GO:0008219	cell death	biological_process	0.0010048	118	1019	1820	22504
GO:0016265	death	biological_process	0.0010048	118	1019	1820	22504
GO:0034284	response to monosaccharide stimulus	biological_process	0.0010395	21	1019	205	22504
GO:0016477	cell migration	biological_process	0.0010469	80	1019	1113	22504
GO:0031763	galanin receptor binding	molecular_function	0.0010663	2	1019	2	22504
GO:0031765	type 2 galanin receptor binding	molecular_function	0.0010663	2	1019	2	22504
GO:0031766	type 3 galanin receptor binding	molecular_function	0.0010663	2	1019	2	22504
GO:0071495	cellular response to endogenous stimulus	biological_process	0.0010743	69	1019	921	22504
GO:0009888	tissue development	biological_process	0.0010882	122	1019	1857	22504
GO:0042221	response to chemical stimulus	biological_process	0.001099	219	1019	4394	22504
GO:0010038	response to metal ion	biological_process	0.0011042	30	1019	331	22504
GO:0006950	response to stress	biological_process	0.0011211	187	1019	3158	22504
GO:0043566	structure-specific DNA binding	molecular_function	0.0011292	25	1019	268	22504
GO:0043005	neuron projection	cellular_component	0.0011724	78	1019	1003	22504
GO:0032403	protein complex binding	molecular_function	0.0011813	44	1019	516	22504
GO:0017017	MAP kinase tyrosine/serine/threonine phosphatase activity	molecular_function	0.0011834	4	1019	13	22504
GO:0007417	central nervous system development	biological_process	0.0012203	68	1019	901	22504
GO:0004860	protein kinase inhibitor activity	molecular_function	0.0012246	9	1019	55	22504
GO:0051048	negative regulation of secretion	biological_process	0.0012772	20	1019	195	22504
GO:0045596	negative regulation of cell differentiation	biological_process	0.0013139	50	1019	664	22504
GO:0016278	lysine N-methyltransferase activity	molecular_function	0.0013281	9	1019	51	22504
GO:0016279	protein-lysine N-methyltransferase activity	molecular_function	0.0013281	9	1019	51	22504
GO:0009746	response to hexose stimulus	biological_process	0.0013389	20	1019	195	22504
GO:0002326	B cell lineage commitment	biological_process	0.0013477	3	1019	5	22504
GO:0050807	regulation of synapse organization	biological_process	0.0013749	14	1019	105	22504
GO:0044422	organelle part	cellular_component	0.0014106	413	1019	7451	22504
GO:0044057	regulation of system process	biological_process	0.0014188	52	1019	645	22504
GO:0001558	regulation of cell growth	biological_process	0.0014208	30	1019	329	22504
GO:0043009	chordate embryonic development	biological_process	0.0014402	52	1019	668	22504
GO:0030291	protein serine/threonine kinase inhibitor activity	molecular_function	0.0014509	6	1019	26	22504
GO:0090311	regulation of protein deacetylation	biological_process	0.0014513	7	1019	33	22504
GO:0051969	regulation of transmission of nerve impulse	biological_process	0.0014665	30	1019	306	22504
GO:0003712	transcription cofactor activity	molecular_function	0.0014839	36	1019	422	22504
GO:0008340	determination of adult lifespan	biological_process	0.0014879	5	1019	16	22504
GO:0007611	learning or memory	biological_process	0.0015293	24	1019	228	22504
GO:0030308	negative regulation of cell growth	biological_process	0.0015409	18	1019	164	22504
GO:0035556	intracellular signal transduction	biological_process	0.0015703	144	1019	2219	22504
GO:0051899	membrane depolarization	biological_process	0.0016121	16	1019	127	22504
GO:0042127	regulation of cell proliferation	biological_process	0.0016308	95	1019	1452	22504
GO:0048588	developmental cell growth	biological_process	0.0016521	19	1019	164	22504
GO:0033549	MAP kinase phosphatase activity	molecular_function	0.0016541	4	1019	14	22504
GO:0021548	pons development	biological_process	0.001661	4	1019	13	22504
GO:0048738	cardiac muscle tissue development	biological_process	0.0016785	20	1019	186	22504
GO:0043313	regulation of neutrophil degranulation	biological_process	0.001681	3	1019	5	22504
GO:0032940	secretion by cell	biological_process	0.0017044	60	1019	805	22504
GO:0019210	kinase inhibitor activity	molecular_function	0.0017095	9	1019	57	22504
GO:0007610	behavior	biological_process	0.0017631	58	1019	765	22504
GO:0042391	regulation of membrane potential	biological_process	0.0018371	40	1019	456	22504
GO:0003158	endothelium development	biological_process	0.0018546	11	1019	80	22504
GO:0001894	tissue homeostasis	biological_process	0.0018607	20	1019	192	22504
GO:0044446	intracellular organelle part	cellular_component	0.0018778	404	1019	7314	22504
GO:0008283	cell proliferation	biological_process	0.0018803	113	1019	1780	22504
GO:0009792	embryo development ending in birth or egg hatching	biological_process	0.0018978	52	1019	677	22504
GO:0040007	growth	biological_process	0.0020415	68	1019	936	22504
GO:0005788	endoplasmic reticulum lumen	cellular_component	0.0020518	13	1019	103	22504
GO:0009743	response to carbohydrate stimulus	biological_process	0.0020569	22	1019	229	22504
GO:0008134	transcription factor binding	molecular_function	0.0020918	43	1019	558	22504
GO:0021750	vestibular nucleus development	biological_process	0.0021068	2	1019	2	22504
GO:0002039	p53 binding	molecular_function	0.0021254	10	1019	64	22504
GO:0048699	generation of neurons	biological_process	0.0021316	92	1019	1298	22504
GO:0021537	telencephalon development	biological_process	0.002144	25	1019	253	22504
GO:0045202	synapse	cellular_component	0.0021518	56	1019	669	22504
GO:0009267	cellular response to starvation	biological_process	0.0021587	19	1019	182	22504
GO:0032844	regulation of homeostatic process	biological_process	0.0021765	35	1019	420	22504
GO:0009894	regulation of catabolic process	biological_process	0.0021781	75	1019	1012	22504
GO:0051174	regulation of phosphorus metabolic process	biological_process	0.0021899	117	1019	1756	22504
GO:0031644	regulation of neurological system process	biological_process	0.0022143	31	1019	332	22504
GO:0000785	chromatin	cellular_component	0.002275	34	1019	468	22504
GO:0051968	positive regulation of synaptic transmission, glutamatergic	biological_process	0.0023047	5	1019	19	22504
GO:0010035	response to inorganic substance	biological_process	0.0023084	39	1019	490	22504
GO:0060548	negative regulation of cell death	biological_process	0.002317	55	1019	770	22504
GO:0070670	response to interleukin-4	biological_process	0.0023264	6	1019	32	22504
GO:0051336	regulation of hydrolase activity	biological_process	0.0023485	79	1019	1120	22504
GO:0006796	phosphate-containing compound metabolic process	biological_process	0.0023598	188	1019	3016	22504
GO:0033673	negative regulation of kinase activity	biological_process	0.0023688	20	1019	203	22504
GO:0010042	response to manganese ion	biological_process	0.0024088	4	1019	12	22504
GO:0004672	protein kinase activity	molecular_function	0.0024389	51	1019	620	22504
GO:0035924	cellular response to vascular endothelial growth factor stimulus	biological_process	0.002475	7	1019	36	22504
GO:0006793	phosphorus metabolic process	biological_process	0.0024909	190	1019	3058	22504
GO:0009749	response to glucose stimulus	biological_process	0.0025031	19	1019	191	22504
GO:0007165	signal transduction	biological_process	0.0025422	299	1019	6005	22504
GO:0007215	glutamate receptor signaling pathway	biological_process	0.0025926	11	1019	70	22504
GO:0007568	aging	biological_process	0.002686	26	1019	295	22504
GO:0070509	calcium ion import	biological_process	0.0026881	9	1019	56	22504
GO:0045921	positive regulation of exocytosis	biological_process	0.0026924	9	1019	55	22504
GO:0042054	histone methyltransferase activity	molecular_function	0.0026932	9	1019	55	22504
GO:0045956	positive regulation of calcium ion-dependent exocytosis	biological_process	0.0026945	5	1019	18	22504
GO:0005158	insulin receptor binding	molecular_function	0.0027402	7	1019	35	22504
GO:0019220	regulation of phosphate metabolic process	biological_process	0.0027477	116	1019	1751	22504
GO:0045446	endothelial cell differentiation	biological_process	0.0027482	10	1019	71	22504
GO:0021529	spinal cord oligodendrocyte cell differentiation	biological_process	0.002788	2	1019	3	22504
GO:0021530	spinal cord oligodendrocyte cell fate specification	biological_process	0.002788	2	1019	3	22504
GO:0040011	locomotion	biological_process	0.0028062	96	1019	1430	22504
GO:0060956	endocardial cell differentiation	biological_process	0.0028111	3	1019	6	22504
GO:0035864	response to potassium ion	biological_process	0.0028153	4	1019	12	22504
GO:0021578	hindbrain maturation	biological_process	0.0028174	3	1019	7	22504
GO:0021626	central nervous system maturation	biological_process	0.0028174	3	1019	7	22504
GO:0071850	mitotic cell cycle arrest	biological_process	0.0028288	4	1019	14	22504
GO:0016310	phosphorylation	biological_process	0.0028365	115	1019	1746	22504
GO:0046879	hormone secretion	biological_process	0.0028471	25	1019	281	22504
GO:0022008	neurogenesis	biological_process	0.0028919	97	1019	1400	22504
GO:0061448	connective tissue development	biological_process	0.0028962	23	1019	238	22504
GO:0019899	enzyme binding	molecular_function	0.0029018	111	1019	1626	22504
GO:0030522	intracellular receptor signaling pathway	biological_process	0.0029194	24	1019	264	22504
GO:0071901	negative regulation of protein serine/threonine kinase activity	biological_process	0.0029663	13	1019	112	22504
GO:0031102	neuron projection regeneration	biological_process	0.0029926	8	1019	48	22504
GO:0048589	developmental growth	biological_process	0.0030041	35	1019	400	22504
GO:0005522	profilin binding	molecular_function	0.0030357	4	1019	11	22504
GO:0003727	single-stranded RNA binding	molecular_function	0.003076	9	1019	59	22504
GO:0009411	response to UV	biological_process	0.0031089	14	1019	122	22504
GO:0050768	negative regulation of neurogenesis	biological_process	0.0031367	15	1019	131	22504
GO:0045786	negative regulation of cell cycle	biological_process	0.0031457	22	1019	238	22504
GO:0042393	histone binding	molecular_function	0.0031616	16	1019	139	22504
GO:0071248	cellular response to metal ion	biological_process	0.0031691	14	1019	126	22504
GO:0009100	glycoprotein metabolic process	biological_process	0.003208	30	1019	337	22504
GO:0044325	ion channel binding	molecular_function	0.0032368	13	1019	100	22504
GO:0015718	monocarboxylic acid transport	biological_process	0.0032539	15	1019	130	22504
GO:0071363	cellular response to growth factor stimulus	biological_process	0.0032672	38	1019	464	22504
GO:0004674	protein serine/threonine kinase activity	molecular_function	0.0032983	38	1019	429	22504
GO:0019887	protein kinase regulator activity	molecular_function	0.003356	14	1019	125	22504
GO:0045444	fat cell differentiation	biological_process	0.0034037	20	1019	202	22504
GO:0046914	transition metal ion binding	molecular_function	0.0034202	98	1019	1462	22504
GO:0035064	methylated histone residue binding	molecular_function	0.0034208	8	1019	47	22504
GO:0010921	regulation of phosphatase activity	biological_process	0.0034263	15	1019	126	22504
GO:0051051	negative regulation of transport	biological_process	0.00353	34	1019	419	22504
GO:0003713	transcription coactivator activity	molecular_function	0.0035393	22	1019	231	22504
GO:0008284	positive regulation of cell proliferation	biological_process	0.0035665	57	1019	825	22504
GO:0005185	neurohypophyseal hormone activity	molecular_function	0.0035735	2	1019	3	22504
GO:0042594	response to starvation	biological_process	0.0036229	21	1019	220	22504
GO:0051148	negative regulation of muscle cell differentiation	biological_process	0.0036553	8	1019	59	22504
GO:0070578	RISC-loading complex	cellular_component	0.0036593	3	1019	6	22504
GO:0016569	covalent chromatin modification	biological_process	0.0037339	34	1019	392	22504
GO:0014873	response to muscle activity involved in regulation of muscle adaptation	biological_process	0.0037724	2	1019	3	22504
GO:0022037	metencephalon development	biological_process	0.0037843	14	1019	119	22504
GO:0060081	membrane hyperpolarization	biological_process	0.0037936	6	1019	28	22504
GO:0044451	nucleoplasm part	cellular_component	0.0039941	67	1019	950	22504
GO:0016311	dephosphorylation	biological_process	0.0040878	35	1019	408	22504
GO:0060579	ventral spinal cord interneuron fate commitment	biological_process	0.0041059	4	1019	16	22504
GO:0060581	cell fate commitment involved in pattern specification	biological_process	0.0041059	4	1019	16	22504
GO:0043434	response to peptide hormone stimulus	biological_process	0.0041677	29	1019	351	22504
GO:0007050	cell cycle arrest	biological_process	0.0042135	14	1019	133	22504
GO:0043066	negative regulation of apoptotic process	biological_process	0.0042241	49	1019	693	22504
GO:0010506	regulation of autophagy	biological_process	0.0042378	14	1019	119	22504
GO:0009887	organ morphogenesis	biological_process	0.004244	65	1019	916	22504
GO:0046883	regulation of hormone secretion	biological_process	0.0043464	21	1019	231	22504
GO:1901701	cellular response to oxygen-containing compound	biological_process	0.004387	58	1019	815	22504
GO:0051345	positive regulation of hydrolase activity	biological_process	0.0043902	53	1019	686	22504
GO:0048670	regulation of collateral sprouting	biological_process	0.0044021	5	1019	20	22504
GO:0002125	maternal aggressive behavior	biological_process	0.0044174	2	1019	4	22504
GO:0005169	neurotrophin TRKB receptor binding	molecular_function	0.0044499	2	1019	2	22504
GO:0051213	dioxygenase activity	molecular_function	0.0045	11	1019	86	22504
GO:0042809	vitamin D receptor binding	molecular_function	0.0045069	3	1019	8	22504
GO:0051348	negative regulation of transferase activity	biological_process	0.0045113	20	1019	215	22504
GO:0043314	negative regulation of neutrophil degranulation	biological_process	0.0045217	2	1019	2	22504
GO:0048686	regulation of sprouting of injured axon	biological_process	0.0045217	2	1019	2	22504
GO:0048690	regulation of axon extension involved in regeneration	biological_process	0.0045217	2	1019	2	22504
GO:0006469	negative regulation of protein kinase activity	biological_process	0.0045532	18	1019	185	22504
GO:0007612	learning	biological_process	0.0045642	16	1019	141	22504
GO:0016570	histone modification	biological_process	0.0045652	33	1019	382	22504
GO:0006417	regulation of translation	biological_process	0.0045842	23	1019	261	22504
GO:0070371	ERK1 and ERK2 cascade	biological_process	0.0046204	22	1019	245	22504
GO:0033574	response to testosterone stimulus	biological_process	0.0046854	7	1019	46	22504
GO:0048468	cell development	biological_process	0.0047021	131	1019	2032	22504
GO:0050770	regulation of axonogenesis	biological_process	0.004763	18	1019	164	22504
GO:0009914	hormone transport	biological_process	0.0047824	25	1019	292	22504
GO:0048870	cell motility	biological_process	0.0048023	82	1019	1214	22504
GO:0051674	localization of cell	biological_process	0.0048023	82	1019	1214	22504
GO:0043627	response to estrogen stimulus	biological_process	0.0048106	21	1019	235	22504
GO:0008285	negative regulation of cell proliferation	biological_process	0.0048137	43	1019	576	22504
GO:0051094	positive regulation of developmental process	biological_process	0.0048342	67	1019	975	22504
GO:0048015	phosphatidylinositol-mediated signaling	biological_process	0.0048348	14	1019	116	22504
GO:0007049	cell cycle	biological_process	0.0048518	93	1019	1389	22504
GO:0021550	medulla oblongata development	biological_process	0.004917	2	1019	3	22504
GO:0044306	neuron projection terminus	cellular_component	0.0049736	15	1019	136	22504
GO:0008306	associative learning	biological_process	0.0049799	11	1019	86	22504
GO:0040029	regulation of gene expression, epigenetic	biological_process	0.0050553	20	1019	236	22504
GO:0035988	chondrocyte proliferation	biological_process	0.0050893	3	1019	8	22504
GO:1901652	response to peptide	biological_process	0.0051593	31	1019	388	22504
GO:0008217	regulation of blood pressure	biological_process	0.0051641	16	1019	163	22504
GO:0048747	muscle fiber development	biological_process	0.0052098	17	1019	172	22504
GO:0071855	neuropeptide receptor binding	molecular_function	0.005226	5	1019	29	22504
GO:2000178	negative regulation of neural precursor cell proliferation	biological_process	0.0052539	5	1019	25	22504
GO:0071353	cellular response to interleukin-4	biological_process	0.0052771	5	1019	27	22504
GO:0044248	cellular catabolic process	biological_process	0.0053822	124	1019	1934	22504
GO:0043524	negative regulation of neuron apoptotic process	biological_process	0.0054326	15	1019	142	22504
GO:0005251	delayed rectifier potassium channel activity	molecular_function	0.0054474	6	1019	33	22504
GO:0033500	carbohydrate homeostasis	biological_process	0.0054521	21	1019	229	22504
GO:0042593	glucose homeostasis	biological_process	0.0054521	21	1019	229	22504
GO:0032481	positive regulation of type I interferon production	biological_process	0.0054628	6	1019	34	22504
GO:0051970	negative regulation of transmission of nerve impulse	biological_process	0.005469	8	1019	49	22504
GO:0006996	organelle organization	biological_process	0.0054902	175	1019	2872	22504
GO:0006990	positive regulation of transcription from RNA polymerase II promoter involved in unfolded protein response	biological_process	0.0055287	2	1019	3	22504
GO:0032446	protein modification by small protein conjugation	biological_process	0.0055294	53	1019	716	22504
GO:0032809	neuronal cell body membrane	cellular_component	0.0055463	5	1019	22	22504
GO:0006476	protein deacetylation	biological_process	0.0056526	10	1019	75	22504
GO:0021513	spinal cord dorsal/ventral patterning	biological_process	0.0057148	5	1019	25	22504
GO:0010942	positive regulation of cell death	biological_process	0.0057481	32	1019	410	22504
GO:0035335	peptidyl-tyrosine dephosphorylation	biological_process	0.0058088	12	1019	93	22504
GO:0031410	cytoplasmic vesicle	cellular_component	0.0058363	73	1019	1051	22504
GO:0014016	neuroblast differentiation	biological_process	0.0058514	2	1019	3	22504
GO:0031498	chromatin disassembly	biological_process	0.0058764	4	1019	16	22504
GO:2000241	regulation of reproductive process	biological_process	0.0059258	13	1019	123	22504
GO:0048565	digestive tract development	biological_process	0.0059452	15	1019	144	22504
GO:0008593	regulation of Notch signaling pathway	biological_process	0.0059736	9	1019	70	22504
GO:2000311	regulation of alpha-amino-3-hydroxy-5-methyl-4-isoxazole propionate selective glutamate receptor activity	biological_process	0.0059942	5	1019	21	22504
GO:0005244	voltage-gated ion channel activity	molecular_function	0.0060337	19	1019	184	22504
GO:0022832	voltage-gated channel activity	molecular_function	0.0060337	19	1019	184	22504
GO:0008276	protein methyltransferase activity	molecular_function	0.0060391	10	1019	76	22504
GO:0034703	cation channel complex	cellular_component	0.006049	16	1019	142	22504
GO:0000790	nuclear chromatin	cellular_component	0.0061527	22	1019	272	22504
GO:0044298	cell body membrane	cellular_component	0.0061655	5	1019	23	22504
GO:0035280	miRNA loading onto RISC involved in gene silencing by miRNA	biological_process	0.0061878	3	1019	7	22504
GO:0018126	protein hydroxylation	biological_process	0.0062182	3	1019	8	22504
GO:0007623	circadian rhythm	biological_process	0.006246	19	1019	203	22504
GO:0043069	negative regulation of programmed cell death	biological_process	0.0062819	49	1019	706	22504
GO:0021514	ventral spinal cord interneuron differentiation	biological_process	0.0064218	4	1019	18	22504
GO:0050804	regulation of synaptic transmission	biological_process	0.0064326	25	1019	268	22504
GO:0035068	micro-ribonucleoprotein complex	cellular_component	0.0064518	3	1019	7	22504
GO:0001933	negative regulation of protein phosphorylation	biological_process	0.0065014	25	1019	289	22504
GO:0005249	voltage-gated potassium channel activity	molecular_function	0.006524	11	1019	89	22504
GO:0033002	muscle cell proliferation	biological_process	0.006534	15	1019	144	22504
GO:0001191	RNA polymerase II transcription factor binding transcription factor activity involved in negative regulation of transcription	molecular_function	0.006545	6	1019	33	22504
GO:0048017	inositol lipid-mediated signaling	biological_process	0.0065486	14	1019	120	22504
GO:0051179	localization	biological_process	0.0065904	303	1019	5267	22504
GO:0014870	response to muscle inactivity	biological_process	0.0066091	3	1019	8	22504
GO:0014877	response to muscle inactivity involved in regulation of muscle adaptation	biological_process	0.0066091	3	1019	8	22504
GO:0014894	response to denervation involved in regulation of muscle adaptation	biological_process	0.0066091	3	1019	8	22504
GO:0010899	regulation of phosphatidylcholine catabolic process	biological_process	0.0066758	2	1019	3	22504
GO:0051262	protein tetramerization	biological_process	0.0067572	12	1019	107	22504
GO:0004725	protein tyrosine phosphatase activity	molecular_function	0.0068673	12	1019	95	22504
GO:0090068	positive regulation of cell cycle process	biological_process	0.0068932	18	1019	188	22504
GO:0010224	response to UV-B	biological_process	0.0069107	4	1019	18	22504
GO:0072332	intrinsic apoptotic signaling pathway by p53 class mediator	biological_process	0.0069158	9	1019	70	22504
GO:1901699	cellular response to nitrogen compound	biological_process	0.0069973	36	1019	454	22504
GO:0030518	intracellular steroid hormone receptor signaling pathway	biological_process	0.0070029	12	1019	101	22504
GO:1901215	negative regulation of neuron death	biological_process	0.0070135	17	1019	173	22504
GO:0010769	regulation of cell morphogenesis involved in differentiation	biological_process	0.0070151	29	1019	328	22504
GO:1901653	cellular response to peptide	biological_process	0.0070255	22	1019	246	22504
GO:0070828	heterochromatin organization	biological_process	0.0070335	4	1019	15	22504
GO:0016567	protein ubiquitination	biological_process	0.0070753	50	1019	675	22504
GO:0014061	regulation of norepinephrine secretion	biological_process	0.0071943	4	1019	19	22504
GO:0071532	ankyrin repeat binding	molecular_function	0.0071975	2	1019	3	22504
GO:0001102	RNA polymerase II activating transcription factor binding	molecular_function	0.0072107	6	1019	36	22504
GO:0050790	regulation of catalytic activity	biological_process	0.0072408	122	1019	1935	22504
GO:0016773	phosphotransferase activity, alcohol group as acceptor	molecular_function	0.0072588	56	1019	735	22504
GO:0004416	hydroxyacylglutathione hydrolase activity	molecular_function	0.0072791	2	1019	3	22504
GO:0021953	central nervous system neuron differentiation	biological_process	0.0072808	17	1019	177	22504
GO:0038179	neurotrophin signaling pathway	biological_process	0.0073044	6	1019	34	22504
GO:0003348	cardiac endothelial cell differentiation	biological_process	0.0073237	3	1019	8	22504
GO:0010721	negative regulation of cell development	biological_process	0.0074217	17	1019	172	22504
GO:0048741	skeletal muscle fiber development	biological_process	0.0074256	15	1019	151	22504
GO:0006928	cellular component movement	biological_process	0.0074732	100	1019	1527	22504
GO:0021819	layer formation in cerebral cortex	biological_process	0.0074986	4	1019	15	22504
GO:0018193	peptidyl-amino acid modification	biological_process	0.0075036	65	1019	922	22504
GO:0019841	retinol binding	molecular_function	0.0075169	3	1019	11	22504
GO:0032728	positive regulation of interferon-beta production	biological_process	0.0075476	5	1019	25	22504
GO:0032355	response to estradiol stimulus	biological_process	0.0075542	15	1019	156	22504
GO:0003007	heart morphogenesis	biological_process	0.0075695	21	1019	229	22504
GO:0043525	positive regulation of neuron apoptotic process	biological_process	0.0075907	7	1019	47	22504
GO:0021517	ventral spinal cord development	biological_process	0.0076054	7	1019	49	22504
GO:0001508	regulation of action potential	biological_process	0.007645	20	1019	203	22504
GO:0071214	cellular response to abiotic stimulus	biological_process	0.0076848	22	1019	249	22504
GO:2000021	regulation of ion homeostasis	biological_process	0.0077025	20	1019	218	22504
GO:0005829	cytosol	cellular_component	0.0077675	112	1019	1820	22504
GO:0050877	neurological system process	biological_process	0.007823	111	1019	2431	22504
GO:0009896	positive regulation of catabolic process	biological_process	0.0078297	21	1019	232	22504
GO:0007269	neurotransmitter secretion	biological_process	0.0078407	14	1019	121	22504
GO:0015780	nucleotide-sugar transport	biological_process	0.0078722	3	1019	9	22504
GO:0033043	regulation of organelle organization	biological_process	0.0078749	58	1019	813	22504
GO:1902236	negative regulation of intrinsic apoptotic signaling pathway in response to endoplasmic reticulum stress	biological_process	0.0078988	4	1019	17	22504
GO:0070883	pre-miRNA binding	molecular_function	0.0079288	3	1019	8	22504
GO:0032922	circadian regulation of gene expression	biological_process	0.0079794	8	1019	55	22504
GO:1900449	regulation of glutamate receptor signaling pathway	biological_process	0.0080015	6	1019	31	22504
GO:0070922	small RNA loading onto RISC	biological_process	0.0080512	3	1019	8	22504
GO:0009101	glycoprotein biosynthetic process	biological_process	0.0080735	26	1019	299	22504
GO:0050883	musculoskeletal movement, spinal reflex action	biological_process	0.0081349	2	1019	3	22504
GO:0035278	negative regulation of translation involved in gene silencing by miRNA	biological_process	0.0082424	3	1019	8	22504
GO:0040033	negative regulation of translation, ncRNA-mediated	biological_process	0.0082424	3	1019	8	22504
GO:0045974	regulation of translation, ncRNA-mediated	biological_process	0.0082424	3	1019	8	22504
GO:0043983	histone H4-K12 acetylation	biological_process	0.0083655	3	1019	8	22504
GO:0001701	in utero embryonic development	biological_process	0.008367	33	1019	412	22504
GO:0021511	spinal cord patterning	biological_process	0.0083701	5	1019	27	22504
GO:2000849	regulation of glucocorticoid secretion	biological_process	0.0085353	3	1019	10	22504
GO:0060313	negative regulation of blood vessel remodeling	biological_process	0.0085584	2	1019	3	22504
GO:0080135	regulation of cellular response to stress	biological_process	0.008623	36	1019	463	22504
GO:0070059	intrinsic apoptotic signaling pathway in response to endoplasmic reticulum stress	biological_process	0.0086504	8	1019	58	22504
GO:0033083	regulation of immature T cell proliferation	biological_process	0.0086743	3	1019	10	22504
GO:0033613	activating transcription factor binding	molecular_function	0.0086754	8	1019	57	22504
GO:0003084	positive regulation of systemic arterial blood pressure	biological_process	0.0087082	4	1019	18	22504
GO:2000646	positive regulation of receptor catabolic process	biological_process	0.008724	2	1019	4	22504
GO:0035258	steroid hormone receptor binding	molecular_function	0.0087448	9	1019	67	22504
GO:0006811	ion transport	biological_process	0.0088654	93	1019	1413	22504
GO:0031400	negative regulation of protein modification process	biological_process	0.0089144	31	1019	391	22504
GO:0048857	neural nucleus development	biological_process	0.0089394	4	1019	18	22504
GO:0006446	regulation of translational initiation	biological_process	0.0089741	8	1019	63	22504
GO:0015293	symporter activity	molecular_function	0.0090154	15	1019	141	22504
GO:0097285	cell-type specific apoptotic process	biological_process	0.0090478	34	1019	449	22504
GO:0042622	photoreceptor outer segment membrane	cellular_component	0.0090611	3	1019	9	22504
GO:0051726	regulation of cell cycle	biological_process	0.0091294	58	1019	835	22504
GO:0031017	exocrine pancreas development	biological_process	0.0092135	3	1019	10	22504
GO:0031399	regulation of protein modification process	biological_process	0.0092667	81	1019	1236	22504
GO:0043425	bHLH transcription factor binding	molecular_function	0.0092705	5	1019	28	22504
GO:0048871	multicellular organismal homeostasis	biological_process	0.0092857	23	1019	271	22504
GO:0032368	regulation of lipid transport	biological_process	0.0092995	10	1019	88	22504
GO:0070471	uterine smooth muscle contraction	biological_process	0.0093476	3	1019	11	22504
GO:0042267	natural killer cell mediated cytotoxicity	biological_process	0.0093589	7	1019	50	22504
GO:0045930	negative regulation of mitotic cell cycle	biological_process	0.009389	6	1019	36	22504
GO:0045927	positive regulation of growth	biological_process	0.0094729	18	1019	191	22504
GO:0051047	positive regulation of secretion	biological_process	0.0095371	26	1019	324	22504
GO:0004683	calmodulin-dependent protein kinase activity	molecular_function	0.0095421	6	1019	32	22504
GO:0048243	norepinephrine secretion	biological_process	0.0095468	4	1019	20	22504
GO:0001227	RNA polymerase II transcription regulatory region sequence-specific DNA binding transcription factor activity involved in negative regulation of transcription	molecular_function	0.0095821	16	1019	177	22504
GO:0032570	response to progesterone stimulus	biological_process	0.009597	6	1019	41	22504
GO:0016248	channel inhibitor activity	molecular_function	0.009606	6	1019	36	22504
GO:0042078	germ-line stem cell division	biological_process	0.0096516	2	1019	3	22504
GO:0048133	male germ-line stem cell division	biological_process	0.0096516	2	1019	3	22504
GO:0022029	telencephalon cell migration	biological_process	0.0096571	9	1019	65	22504
GO:0044092	negative regulation of molecular function	biological_process	0.0096711	61	1019	931	22504
GO:0005694	chromosome	cellular_component	0.0097556	56	1019	865	22504
GO:0007169	transmembrane receptor protein tyrosine kinase signaling pathway	biological_process	0.0098561	38	1019	482	22504
GO:0090288	negative regulation of cellular response to growth factor stimulus	biological_process	0.0098731	10	1019	82	22504
GO:0021910	smoothened signaling pathway involved in ventral spinal cord patterning	biological_process	0.0099281	3	1019	8	22504
GO:0048677	axon extension involved in regeneration	biological_process	0.0099283	2	1019	3	22504
GO:0048682	sprouting of injured axon	biological_process	0.0099283	2	1019	3	22504
GO:0030054	cell junction	cellular_component	0.010001	79	1019	1132	22504
GO:0043974	histone H3-K27 acetylation	biological_process	0.010003	2	1019	3	22504
GO:1901674	regulation of histone H3-K27 acetylation	biological_process	0.010003	2	1019	3	22504
GO:0051568	histone H3-K4 methylation	biological_process	0.010033	8	1019	54	22504
GO:0035933	glucocorticoid secretion	biological_process	0.010062	3	1019	11	22504
GO:0051954	positive regulation of amine transport	biological_process	0.010164	5	1019	28	22504
GO:0002228	natural killer cell mediated immunity	biological_process	0.010169	7	1019	51	22504
GO:0060078	regulation of postsynaptic membrane potential	biological_process	0.010205	9	1019	65	22504
GO:0042326	negative regulation of phosphorylation	biological_process	0.010212	25	1019	300	22504
GO:0000904	cell morphogenesis involved in differentiation	biological_process	0.01023	53	1019	712	22504
GO:0006342	chromatin silencing	biological_process	0.010298	10	1019	115	22504
GO:0006983	ER overload response	biological_process	0.010309	3	1019	10	22504
GO:0035601	protein deacylation	biological_process	0.010325	10	1019	83	22504
GO:0071417	cellular response to organonitrogen compound	biological_process	0.010347	32	1019	403	22504
GO:0034059	response to anoxia	biological_process	0.010357	2	1019	4	22504
GO:0050796	regulation of insulin secretion	biological_process	0.010409	15	1019	154	22504
GO:0043502	regulation of muscle adaptation	biological_process	0.010413	8	1019	56	22504
GO:0048511	rhythmic process	biological_process	0.010413	26	1019	323	22504
GO:0019842	vitamin binding	molecular_function	0.010461	9	1019	73	22504
GO:0051187	cofactor catabolic process	biological_process	0.01049	4	1019	19	22504
GO:0050850	positive regulation of calcium-mediated signaling	biological_process	0.010523	5	1019	28	22504
GO:0048668	collateral sprouting	biological_process	0.010527	5	1019	24	22504
GO:0044154	histone H3-K14 acetylation	biological_process	0.010527	3	1019	9	22504
GO:0070278	extracellular matrix constituent secretion	biological_process	0.010564	2	1019	4	22504
GO:2001234	negative regulation of apoptotic signaling pathway	biological_process	0.010591	17	1019	187	22504
GO:0070644	vitamin D response element binding	molecular_function	0.010679	2	1019	3	22504
GO:0046928	regulation of neurotransmitter secretion	biological_process	0.010695	7	1019	45	22504
GO:2000831	regulation of steroid hormone secretion	biological_process	0.010744	4	1019	19	22504
GO:0042802	identical protein binding	molecular_function	0.01079	77	1019	1180	22504
GO:0042445	hormone metabolic process	biological_process	0.010796	15	1019	156	22504
GO:0001503	ossification	biological_process	0.010843	29	1019	369	22504
GO:0060021	palate development	biological_process	0.010889	10	1019	86	22504
GO:0070647	protein modification by small protein conjugation or removal	biological_process	0.010949	58	1019	826	22504
GO:0015849	organic acid transport	biological_process	0.010989	23	1019	263	22504
GO:0046942	carboxylic acid transport	biological_process	0.010989	23	1019	263	22504
GO:0071277	cellular response to calcium ion	biological_process	0.011049	7	1019	49	22504
GO:1990138	neuron projection extension	biological_process	0.011115	14	1019	126	22504
GO:0048865	stem cell fate commitment	biological_process	0.011288	2	1019	5	22504
GO:0055106	ubiquitin-protein ligase regulator activity	molecular_function	0.011372	3	1019	11	22504
GO:0007274	neuromuscular synaptic transmission	biological_process	0.011392	5	1019	30	22504
GO:0021515	cell differentiation in spinal cord	biological_process	0.011405	7	1019	55	22504
GO:0042771	intrinsic apoptotic signaling pathway in response to DNA damage by p53 class mediator	biological_process	0.011483	6	1019	40	22504
GO:0061098	positive regulation of protein tyrosine kinase activity	biological_process	0.011486	6	1019	37	22504
GO:0032479	regulation of type I interferon production	biological_process	0.011497	7	1019	51	22504
GO:0032024	positive regulation of insulin secretion	biological_process	0.011573	8	1019	62	22504
GO:0007631	feeding behavior	biological_process	0.011609	11	1019	110	22504
GO:0051787	misfolded protein binding	molecular_function	0.011635	3	1019	12	22504
GO:0033079	immature T cell proliferation	biological_process	0.011641	3	1019	11	22504
GO:0042304	regulation of fatty acid biosynthetic process	biological_process	0.011686	5	1019	31	22504
GO:0031645	negative regulation of neurological system process	biological_process	0.011695	8	1019	56	22504
GO:0051427	hormone receptor binding	molecular_function	0.01171	17	1019	200	22504
GO:0006486	protein glycosylation	biological_process	0.011735	21	1019	236	22504
GO:0043413	macromolecule glycosylation	biological_process	0.011735	21	1019	236	22504
GO:0030220	platelet formation	biological_process	0.01176	4	1019	18	22504
GO:0072331	signal transduction by p53 class mediator	biological_process	0.011788	12	1019	114	22504
GO:0061008	hepaticobiliary system development	biological_process	0.01179	15	1019	154	22504
GO:0016706	oxidoreductase activity, acting on paired donors, with incorporation or reduction of molecular oxygen, 2-oxoglutarate as one donor, and incorporation of one atom each of oxygen into both donors	molecular_function	0.011823	7	1019	47	22504
GO:0051260	protein homooligomerization	biological_process	0.011858	22	1019	262	22504
GO:0009409	response to cold	biological_process	0.011887	6	1019	42	22504
GO:0050731	positive regulation of peptidyl-tyrosine phosphorylation	biological_process	0.012085	15	1019	156	22504
GO:0021885	forebrain cell migration	biological_process	0.01226	9	1019	68	22504
GO:0005891	voltage-gated calcium channel complex	cellular_component	0.012318	6	1019	33	22504
GO:0061564	axon development	biological_process	0.012344	33	1019	404	22504
GO:0042921	glucocorticoid receptor signaling pathway	biological_process	0.012357	4	1019	16	22504
GO:0043409	negative regulation of MAPK cascade	biological_process	0.01261	14	1019	142	22504
GO:0032075	positive regulation of nuclease activity	biological_process	0.012618	3	1019	11	22504
GO:0043407	negative regulation of MAP kinase activity	biological_process	0.01275	8	1019	67	22504
GO:0030219	megakaryocyte differentiation	biological_process	0.012757	6	1019	40	22504
GO:0060080	regulation of inhibitory postsynaptic membrane potential	biological_process	0.012786	4	1019	17	22504
GO:0005833	hemoglobin complex	cellular_component	0.012803	2	1019	10	22504
GO:0001913	T cell mediated cytotoxicity	biological_process	0.012846	5	1019	32	22504
GO:0046777	protein autophosphorylation	biological_process	0.012871	21	1019	217	22504
GO:0016301	kinase activity	molecular_function	0.012889	60	1019	826	22504
GO:0005173	stem cell factor receptor binding	molecular_function	0.01294	2	1019	3	22504
GO:0051952	regulation of amine transport	biological_process	0.012943	8	1019	66	22504
GO:0021775	smoothened signaling pathway involved in ventral spinal cord interneuron specification	biological_process	0.012958	2	1019	3	22504
GO:0021776	smoothened signaling pathway involved in spinal cord motor neuron cell fate specification	biological_process	0.012958	2	1019	3	22504
GO:0048188	Set1C/COMPASS complex	cellular_component	0.012961	3	1019	11	22504
GO:0005242	inward rectifier potassium channel activity	molecular_function	0.012973	4	1019	19	22504
GO:0005112	Notch binding	molecular_function	0.013024	4	1019	19	22504
GO:0045787	positive regulation of cell cycle	biological_process	0.013064	14	1019	140	22504
GO:0071375	cellular response to peptide hormone stimulus	biological_process	0.013179	20	1019	229	22504
GO:2000278	regulation of DNA biosynthetic process	biological_process	0.013225	5	1019	29	22504
GO:0036344	platelet morphogenesis	biological_process	0.013256	4	1019	19	22504
GO:0000165	MAPK cascade	biological_process	0.013297	48	1019	685	22504
GO:1901522	positive regulation of transcription from RNA polymerase II promoter involved in cellular response to chemical stimulus	biological_process	0.013327	3	1019	10	22504
GO:0035812	renal sodium excretion	biological_process	0.013343	4	1019	22	22504
GO:0035813	regulation of renal sodium excretion	biological_process	0.013343	4	1019	22	22504
GO:0070482	response to oxygen levels	biological_process	0.01336	26	1019	325	22504
GO:0014065	phosphatidylinositol 3-kinase cascade	biological_process	0.01338	11	1019	95	22504
GO:0019900	kinase binding	molecular_function	0.013461	42	1019	553	22504
GO:0005245	voltage-gated calcium channel activity	molecular_function	0.013494	7	1019	43	22504
GO:0007422	peripheral nervous system development	biological_process	0.013531	8	1019	64	22504
GO:0032941	secretion by tissue	biological_process	0.013722	10	1019	85	22504
GO:0000278	mitotic cell cycle	biological_process	0.013773	52	1019	731	22504
GO:0051240	positive regulation of multicellular organismal process	biological_process	0.013799	48	1019	700	22504
GO:0008138	protein tyrosine/serine/threonine phosphatase activity	molecular_function	0.013943	6	1019	42	22504
GO:0010975	regulation of neuron projection development	biological_process	0.01399	32	1019	385	22504
GO:0016604	nuclear body	cellular_component	0.014014	27	1019	335	22504
GO:1901798	positive regulation of signal transduction by p53 class mediator	biological_process	0.014063	4	1019	19	22504
GO:0019207	kinase regulator activity	molecular_function	0.014234	14	1019	146	22504
GO:1902107	positive regulation of leukocyte differentiation	biological_process	0.014268	13	1019	136	22504
GO:0030073	insulin secretion	biological_process	0.014268	17	1019	187	22504
GO:0035914	skeletal muscle cell differentiation	biological_process	0.014277	13	1019	138	22504
GO:0043547	positive regulation of GTPase activity	biological_process	0.014309	35	1019	425	22504
GO:0060627	regulation of vesicle-mediated transport	biological_process	0.014391	30	1019	371	22504
GO:0048598	embryonic morphogenesis	biological_process	0.014452	44	1019	627	22504
GO:0016918	retinal binding	molecular_function	0.01449	3	1019	12	22504
GO:0070085	glycosylation	biological_process	0.014499	21	1019	242	22504
GO:0060211	regulation of nuclear-transcribed mRNA poly(A) tail shortening	biological_process	0.014502	3	1019	11	22504
GO:0060213	positive regulation of nuclear-transcribed mRNA poly(A) tail shortening	biological_process	0.014502	3	1019	11	22504
GO:0015711	organic anion transport	biological_process	0.014559	29	1019	361	22504
GO:0030234	enzyme regulator activity	molecular_function	0.014562	67	1019	1002	22504
GO:0072089	stem cell proliferation	biological_process	0.014568	15	1019	155	22504
GO:0046697	decidualization	biological_process	0.014598	4	1019	22	22504
GO:0009164	nucleoside catabolic process	biological_process	0.014692	39	1019	491	22504
GO:0001885	endothelial cell development	biological_process	0.014736	6	1019	39	22504
GO:0001972	retinoic acid binding	molecular_function	0.014749	3	1019	13	22504
GO:0048755	branching morphogenesis of a nerve	biological_process	0.01475	3	1019	10	22504
GO:0071241	cellular response to inorganic substance	biological_process	0.014772	14	1019	147	22504
GO:0032606	type I interferon production	biological_process	0.014825	7	1019	54	22504
GO:0061387	regulation of extent of cell growth	biological_process	0.014842	12	1019	105	22504
GO:0043084	penile erection	biological_process	0.014916	3	1019	13	22504
GO:0032869	cellular response to insulin stimulus	biological_process	0.014953	16	1019	172	22504
GO:0008015	blood circulation	biological_process	0.015077	30	1019	391	22504
GO:0040018	positive regulation of multicellular organism growth	biological_process	0.01511	6	1019	39	22504
GO:0003723	RNA binding	molecular_function	0.015192	53	1019	854	22504
GO:0033605	positive regulation of catecholamine secretion	biological_process	0.015252	3	1019	12	22504
GO:2000177	regulation of neural precursor cell proliferation	biological_process	0.015286	10	1019	88	22504
GO:0046983	protein dimerization activity	molecular_function	0.015299	72	1019	1173	22504
GO:0045814	negative regulation of gene expression, epigenetic	biological_process	0.015314	10	1019	120	22504
GO:1901216	positive regulation of neuron death	biological_process	0.015325	8	1019	65	22504
GO:0048705	skeletal system morphogenesis	biological_process	0.015446	19	1019	225	22504
GO:0032847	regulation of cellular pH reduction	biological_process	0.015467	2	1019	5	22504
GO:0032648	regulation of interferon-beta production	biological_process	0.015497	6	1019	41	22504
GO:0030334	regulation of cell migration	biological_process	0.015505	45	1019	632	22504
GO:0021590	cerebellum maturation	biological_process	0.015508	2	1019	4	22504
GO:0035196	production of miRNAs involved in gene silencing by miRNA	biological_process	0.015526	4	1019	19	22504
GO:0050730	regulation of peptidyl-tyrosine phosphorylation	biological_process	0.015538	18	1019	203	22504
GO:0001655	urogenital system development	biological_process	0.015571	27	1019	332	22504
GO:0031103	axon regeneration	biological_process	0.015608	6	1019	39	22504
GO:0010226	response to lithium ion	biological_process	0.015619	5	1019	31	22504
GO:0051445	regulation of meiotic cell cycle	biological_process	0.015649	6	1019	44	22504
GO:0030900	forebrain development	biological_process	0.015907	33	1019	428	22504
GO:0071287	cellular response to manganese ion	biological_process	0.016029	2	1019	4	22504
GO:0060612	adipose tissue development	biological_process	0.016066	6	1019	38	22504
GO:0035303	regulation of dephosphorylation	biological_process	0.01611	15	1019	152	22504
GO:0031855	oxytocin receptor binding	molecular_function	0.016187	1	1019	1	22504
GO:0043207	response to external biotic stimulus	biological_process	0.016187	1	1019	1	22504
GO:0017053	transcriptional repressor complex	cellular_component	0.016224	9	1019	72	22504
GO:0055103	ligase regulator activity	molecular_function	0.016228	3	1019	12	22504
GO:0061351	neural precursor cell proliferation	biological_process	0.016261	15	1019	155	22504
GO:0048008	platelet-derived growth factor receptor signaling pathway	biological_process	0.016311	7	1019	47	22504
GO:0007565	female pregnancy	biological_process	0.016346	16	1019	187	22504
GO:2000846	regulation of corticosteroid hormone secretion	biological_process	0.016467	3	1019	12	22504
GO:0000280	nuclear division	biological_process	0.016486	29	1019	373	22504
GO:0007067	mitosis	biological_process	0.016486	29	1019	373	22504
GO:0043068	positive regulation of programmed cell death	biological_process	0.01653	28	1019	373	22504
GO:2000279	negative regulation of DNA biosynthetic process	biological_process	0.01654	3	1019	12	22504
GO:0097190	apoptotic signaling pathway	biological_process	0.016548	39	1019	566	22504
GO:0090399	replicative senescence	biological_process	0.016557	3	1019	11	22504
GO:0021778	oligodendrocyte cell fate specification	biological_process	0.016686	2	1019	5	22504
GO:0021779	oligodendrocyte cell fate commitment	biological_process	0.016686	2	1019	5	22504
GO:0021780	glial cell fate specification	biological_process	0.016686	2	1019	5	22504
GO:0003756	protein disulfide isomerase activity	molecular_function	0.016754	4	1019	19	22504
GO:0016864	intramolecular oxidoreductase activity, transposing S-S bonds	molecular_function	0.016754	4	1019	19	22504
GO:0004300	enoyl-CoA hydratase activity	molecular_function	0.016827	2	1019	4	22504
GO:0032608	interferon-beta production	biological_process	0.016847	6	1019	42	22504
GO:0030072	peptide hormone secretion	biological_process	0.017005	19	1019	224	22504
GO:0032890	regulation of organic acid transport	biological_process	0.017053	6	1019	43	22504
GO:0000982	RNA polymerase II core promoter proximal region sequence-specific DNA binding transcription factor activity	molecular_function	0.017106	26	1019	350	22504
GO:0006862	nucleotide transport	biological_process	0.017127	4	1019	21	22504
GO:1901658	glycosyl compound catabolic process	biological_process	0.017249	39	1019	498	22504
GO:0055002	striated muscle cell development	biological_process	0.01734	20	1019	239	22504
GO:0001893	maternal placenta development	biological_process	0.017364	5	1019	33	22504
GO:0042592	homeostatic process	biological_process	0.017375	93	1019	1490	22504
GO:0042573	retinoic acid metabolic process	biological_process	0.017409	4	1019	22	22504
GO:0035907	dorsal aorta development	biological_process	0.017453	2	1019	5	22504
GO:0034655	nucleobase-containing compound catabolic process	biological_process	0.017459	53	1019	743	22504
GO:0071224	cellular response to peptidoglycan	biological_process	0.01748	2	1019	5	22504
GO:0043086	negative regulation of catalytic activity	biological_process	0.017622	46	1019	698	22504
GO:0046929	negative regulation of neurotransmitter secretion	biological_process	0.01764	2	1019	4	22504
GO:0048568	embryonic organ development	biological_process	0.017653	33	1019	452	22504
GO:0035929	steroid hormone secretion	biological_process	0.017658	4	1019	23	22504
GO:0015672	monovalent inorganic cation transport	biological_process	0.017706	35	1019	469	22504
GO:0003008	system process	biological_process	0.017738	135	1019	2923	22504
GO:0031958	corticosteroid receptor signaling pathway	biological_process	0.017765	4	1019	18	22504
GO:0045717	negative regulation of fatty acid biosynthetic process	biological_process	0.017771	3	1019	12	22504
GO:0014068	positive regulation of phosphatidylinositol 3-kinase cascade	biological_process	0.01781	7	1019	51	22504
GO:0031507	heterochromatin assembly	biological_process	0.017864	3	1019	11	22504
GO:0016862	intramolecular oxidoreductase activity, interconverting keto- and enol-groups	molecular_function	0.017882	4	1019	20	22504
GO:0030182	neuron differentiation	biological_process	0.01789	78	1019	1168	22504
GO:0010923	negative regulation of phosphatase activity	biological_process	0.017907	9	1019	75	22504
GO:0030354	melanin-concentrating hormone activity	molecular_function	0.017939	1	1019	1	22504
GO:0034220	ion transmembrane transport	biological_process	0.017965	52	1019	726	22504
GO:0019362	pyridine nucleotide metabolic process	biological_process	0.017979	7	1019	59	22504
GO:0046496	nicotinamide nucleotide metabolic process	biological_process	0.017979	7	1019	59	22504
GO:0009952	anterior/posterior pattern specification	biological_process	0.018056	17	1019	210	22504
GO:0035640	exploration behavior	biological_process	0.018062	5	1019	28	22504
GO:0030512	negative regulation of transforming growth factor beta receptor signaling pathway	biological_process	0.018076	7	1019	52	22504
GO:0035257	nuclear hormone receptor binding	molecular_function	0.018156	15	1019	175	22504
GO:0003013	circulatory system process	biological_process	0.018184	30	1019	396	22504
GO:0001822	kidney development	biological_process	0.01828	20	1019	234	22504
GO:0031050	dsRNA fragmentation	biological_process	0.018282	4	1019	20	22504
GO:0070918	production of small RNA involved in gene silencing by RNA	biological_process	0.018282	4	1019	20	22504
GO:0048546	digestive tract morphogenesis	biological_process	0.018282	7	1019	54	22504
GO:0043517	positive regulation of DNA damage response, signal transduction by p53 class mediator	biological_process	0.018356	3	1019	11	22504
GO:0070372	regulation of ERK1 and ERK2 cascade	biological_process	0.018387	19	1019	231	22504
GO:0007589	body fluid secretion	biological_process	0.01847	10	1019	90	22504
GO:0071804	cellular potassium ion transport	biological_process	0.018531	16	1019	168	22504
GO:0071805	potassium ion transmembrane transport	biological_process	0.018531	16	1019	168	22504
GO:0014069	postsynaptic density	cellular_component	0.018618	19	1019	191	22504
GO:0004842	ubiquitin-protein ligase activity	molecular_function	0.018644	24	1019	285	22504
GO:0048878	chemical homeostasis	biological_process	0.018717	66	1019	1016	22504
GO:0015874	norepinephrine transport	biological_process	0.018726	4	1019	23	22504
GO:0043967	histone H4 acetylation	biological_process	0.018816	8	1019	61	22504
GO:0061418	regulation of transcription from RNA polymerase II promoter in response to hypoxia	biological_process	0.018819	3	1019	12	22504
GO:0071712	ER-associated misfolded protein catabolic process	biological_process	0.018834	2	1019	6	22504
GO:0018076	N-terminal peptidyl-lysine acetylation	biological_process	0.018841	2	1019	4	22504
GO:0010647	positive regulation of cell communication	biological_process	0.018865	79	1019	1241	22504
GO:0030278	regulation of ossification	biological_process	0.018897	16	1019	183	22504
GO:0046332	SMAD binding	molecular_function	0.018909	9	1019	73	22504
GO:0040020	regulation of meiosis	biological_process	0.018964	5	1019	34	22504
GO:0003725	double-stranded RNA binding	molecular_function	0.019025	8	1019	65	22504
GO:0015924	mannosyl-oligosaccharide mannosidase activity	molecular_function	0.019029	3	1019	10	22504
GO:0006152	purine nucleoside catabolic process	biological_process	0.019032	38	1019	484	22504
GO:0046130	purine ribonucleoside catabolic process	biological_process	0.019032	38	1019	484	22504
GO:0033087	negative regulation of immature T cell proliferation	biological_process	0.01906	2	1019	5	22504
GO:0042803	protein homodimerization activity	molecular_function	0.019094	48	1019	698	22504
GO:1901800	positive regulation of proteasomal protein catabolic process	biological_process	0.019304	9	1019	78	22504
GO:0008426	protein kinase C inhibitor activity	molecular_function	0.019339	1	1019	1	22504
GO:0071407	cellular response to organic cyclic compound	biological_process	0.019387	30	1019	399	22504
GO:0051650	establishment of vesicle localization	biological_process	0.01955	15	1019	149	22504
GO:0051701	interaction with host	biological_process	0.019577	11	1019	109	22504
GO:0010801	negative regulation of peptidyl-threonine phosphorylation	biological_process	0.019599	3	1019	12	22504
GO:0032868	response to insulin stimulus	biological_process	0.019614	19	1019	226	22504
GO:0022604	regulation of cell morphogenesis	biological_process	0.019621	38	1019	490	22504
GO:0003002	regionalization	biological_process	0.019822	25	1019	341	22504
GO:0031099	regeneration	biological_process	0.019863	16	1019	183	22504
GO:0008170	N-methyltransferase activity	molecular_function	0.019892	9	1019	78	22504
GO:0005267	potassium channel activity	molecular_function	0.019966	12	1019	118	22504
GO:0010720	positive regulation of cell development	biological_process	0.020081	21	1019	251	22504
GO:0001678	cellular glucose homeostasis	biological_process	0.020087	13	1019	138	22504
GO:0031771	type 1 hypocretin receptor binding	molecular_function	0.020224	1	1019	1	22504
GO:0031772	type 2 hypocretin receptor binding	molecular_function	0.020224	1	1019	1	22504
GO:0042324	hypocretin receptor binding	molecular_function	0.020224	1	1019	1	22504
GO:0030001	metal ion transport	biological_process	0.02031	54	1019	780	22504
GO:0021861	forebrain radial glial cell differentiation	biological_process	0.020333	2	1019	5	22504
GO:0032436	positive regulation of proteasomal ubiquitin-dependent protein catabolic process	biological_process	0.020362	8	1019	64	22504
GO:0033267	axon part	cellular_component	0.020414	19	1019	210	22504
GO:0034103	regulation of tissue remodeling	biological_process	0.020426	7	1019	55	22504
GO:0036293	response to decreased oxygen levels	biological_process	0.020433	24	1019	305	22504
GO:0071333	cellular response to glucose stimulus	biological_process	0.020457	12	1019	125	22504
GO:0031895	V1B vasopressin receptor binding	molecular_function	0.020514	1	1019	1	22504
GO:0030695	GTPase regulator activity	molecular_function	0.02061	33	1019	394	22504
GO:0001523	retinoid metabolic process	biological_process	0.020618	6	1019	48	22504
GO:0071478	cellular response to radiation	biological_process	0.020699	12	1019	121	22504
GO:0060455	negative regulation of gastric acid secretion	biological_process	0.020931	2	1019	6	22504
GO:0044093	positive regulation of molecular function	biological_process	0.021211	93	1019	1450	22504
GO:0030902	hindbrain development	biological_process	0.021215	15	1019	163	22504
GO:0090110	cargo loading into COPII-coated vesicle	biological_process	0.021248	2	1019	5	22504
GO:0042454	ribonucleoside catabolic process	biological_process	0.021349	38	1019	489	22504
GO:0043312	neutrophil degranulation	biological_process	0.02148	3	1019	11	22504
GO:0001505	regulation of neurotransmitter levels	biological_process	0.02152	16	1019	164	22504
GO:0035930	corticosteroid hormone secretion	biological_process	0.021583	3	1019	14	22504
GO:0033124	regulation of GTP catabolic process	biological_process	0.021607	37	1019	471	22504
GO:0043087	regulation of GTPase activity	biological_process	0.021607	37	1019	471	22504
GO:0071331	cellular response to hexose stimulus	biological_process	0.021639	12	1019	126	22504
GO:0031646	positive regulation of neurological system process	biological_process	0.021724	12	1019	115	22504
GO:0030217	T cell differentiation	biological_process	0.021747	18	1019	217	22504
GO:2001233	regulation of apoptotic signaling pathway	biological_process	0.021762	27	1019	369	22504
GO:0001889	liver development	biological_process	0.021775	14	1019	151	22504
GO:0019904	protein domain specific binding	molecular_function	0.021782	45	1019	612	22504
GO:0046668	regulation of retinal cell programmed cell death	biological_process	0.021798	2	1019	5	22504
GO:0000070	mitotic sister chromatid segregation	biological_process	0.021881	9	1019	79	22504
GO:0019228	regulation of action potential in neuron	biological_process	0.021983	14	1019	140	22504
GO:0060457	negative regulation of digestive system process	biological_process	0.021999	3	1019	13	22504
GO:0007423	sensory organ development	biological_process	0.022067	39	1019	552	22504
GO:0030879	mammary gland development	biological_process	0.022088	14	1019	146	22504
GO:0045597	positive regulation of cell differentiation	biological_process	0.022127	46	1019	677	22504
GO:0042493	response to drug	biological_process	0.022241	36	1019	504	22504
GO:0007346	regulation of mitotic cell cycle	biological_process	0.022347	30	1019	391	22504
GO:0034644	cellular response to UV	biological_process	0.022412	7	1019	57	22504
GO:0006970	response to osmotic stress	biological_process	0.022614	8	1019	66	22504
GO:0006813	potassium ion transport	biological_process	0.022624	18	1019	203	22504
GO:2000116	regulation of cysteine-type endopeptidase activity	biological_process	0.022653	17	1019	208	22504
GO:0071695	anatomical structure maturation	biological_process	0.022659	6	1019	44	22504
GO:0006475	internal protein amino acid acetylation	biological_process	0.0227	14	1019	149	22504
GO:0006776	vitamin A metabolic process	biological_process	0.022712	2	1019	5	22504
GO:0006184	GTP catabolic process	biological_process	0.022756	37	1019	473	22504
GO:0021522	spinal cord motor neuron differentiation	biological_process	0.022897	5	1019	35	22504
GO:0001568	blood vessel development	biological_process	0.022922	42	1019	586	22504
GO:0044062	regulation of excretion	biological_process	0.02294	4	1019	25	22504
GO:0016079	synaptic vesicle exocytosis	biological_process	0.02294	9	1019	74	22504
GO:0007584	response to nutrient	biological_process	0.02295	17	1019	202	22504
GO:1901201	regulation of extracellular matrix assembly	biological_process	0.022973	2	1019	5	22504
GO:0072049	comma-shaped body morphogenesis	biological_process	0.023007	2	1019	6	22504
GO:0048672	positive regulation of collateral sprouting	biological_process	0.023076	3	1019	11	22504
GO:0046039	GTP metabolic process	biological_process	0.023091	38	1019	491	22504
GO:0008437	thyrotropin-releasing hormone activity	molecular_function	0.023109	1	1019	1	22504
GO:0035176	social behavior	biological_process	0.023138	6	1019	45	22504
GO:0051703	intraspecies interaction between organisms	biological_process	0.023138	6	1019	45	22504
GO:0045665	negative regulation of neuron differentiation	biological_process	0.02317	8	1019	73	22504
GO:0009207	purine ribonucleoside triphosphate catabolic process	biological_process	0.02326	37	1019	474	22504
GO:0060560	developmental growth involved in morphogenesis	biological_process	0.023353	19	1019	212	22504
GO:0070245	positive regulation of thymocyte apoptotic process	biological_process	0.023456	2	1019	6	22504
GO:0019439	aromatic compound catabolic process	biological_process	0.023551	55	1019	792	22504
GO:0033143	regulation of intracellular steroid hormone receptor signaling pathway	biological_process	0.023575	8	1019	66	22504
GO:0002692	negative regulation of cellular extravasation	biological_process	0.023589	2	1019	4	22504
GO:0002790	peptide secretion	biological_process	0.023613	19	1019	233	22504
GO:0019217	regulation of fatty acid metabolic process	biological_process	0.023709	8	1019	70	22504
GO:0032452	histone demethylase activity	molecular_function	0.02371	4	1019	19	22504
GO:0030295	protein kinase activator activity	molecular_function	0.02377	6	1019	45	22504
GO:0044265	cellular macromolecule catabolic process	biological_process	0.02389	49	1019	729	22504
GO:0006987	activation of signaling protein activity involved in unfolded protein response	biological_process	0.023934	2	1019	5	22504
GO:2000737	negative regulation of stem cell differentiation	biological_process	0.023952	3	1019	13	22504
GO:0032964	collagen biosynthetic process	biological_process	0.02396	5	1019	36	22504
GO:0015837	amine transport	biological_process	0.024008	8	1019	72	22504
GO:0008028	monocarboxylic acid transmembrane transporter activity	molecular_function	0.024018	6	1019	43	22504
GO:0030914	STAGA complex	cellular_component	0.02402	3	1019	13	22504
GO:0009203	ribonucleoside triphosphate catabolic process	biological_process	0.024031	37	1019	475	22504
GO:1900151	regulation of nuclear-transcribed mRNA catabolic process, deadenylation-dependent decay	biological_process	0.024073	3	1019	15	22504
GO:0003359	noradrenergic neuron fate commitment	biological_process	0.024081	1	1019	1	22504
GO:0007400	neuroblast fate determination	biological_process	0.024081	1	1019	1	22504
GO:0014017	neuroblast fate commitment	biological_process	0.024081	1	1019	1	22504
GO:0060165	regulation of timing of subpallium neuron differentiation	biological_process	0.024081	1	1019	1	22504
GO:0061100	lung neuroendocrine cell differentiation	biological_process	0.024081	1	1019	1	22504
GO:0061103	carotid body glomus cell differentiation	biological_process	0.024081	1	1019	1	22504
GO:0009651	response to salt stress	biological_process	0.024098	4	1019	23	22504
GO:0008356	asymmetric cell division	biological_process	0.024251	3	1019	12	22504
GO:0044765	single-organism transport	biological_process	0.024331	196	1019	3374	22504
GO:0071326	cellular response to monosaccharide stimulus	biological_process	0.024355	12	1019	128	22504
GO:0035033	histone deacetylase regulator activity	molecular_function	0.024378	2	1019	5	22504
GO:2000322	regulation of glucocorticoid receptor signaling pathway	biological_process	0.024435	3	1019	11	22504
GO:0015079	potassium ion transmembrane transporter activity	molecular_function	0.024555	14	1019	148	22504
GO:0045165	cell fate commitment	biological_process	0.024603	20	1019	264	22504
GO:0060406	positive regulation of penile erection	biological_process	0.024647	2	1019	7	22504
GO:0035767	endothelial cell chemotaxis	biological_process	0.02468	4	1019	24	22504
GO:0007409	axonogenesis	biological_process	0.024683	30	1019	379	22504
GO:0009109	coenzyme catabolic process	biological_process	0.024702	3	1019	14	22504
GO:0031210	phosphatidylcholine binding	molecular_function	0.024741	3	1019	16	22504
GO:0097027	ubiquitin-protein ligase activator activity	molecular_function	0.02483	2	1019	6	22504
GO:1901069	guanosine-containing compound catabolic process	biological_process	0.024831	37	1019	477	22504
GO:0044456	synapse part	cellular_component	0.024876	39	1019	499	22504
GO:0097110	scaffold protein binding	molecular_function	0.024877	6	1019	43	22504
GO:0043281	regulation of cysteine-type endopeptidase activity involved in apoptotic process	biological_process	0.024937	16	1019	196	22504
GO:0086010	membrane depolarization involved in regulation of action potential	biological_process	0.024979	6	1019	39	22504
GO:0090101	negative regulation of transmembrane receptor protein serine/threonine kinase signaling pathway	biological_process	0.025011	10	1019	96	22504
GO:0045862	positive regulation of proteolysis	biological_process	0.025091	11	1019	110	22504
GO:0044270	cellular nitrogen compound catabolic process	biological_process	0.025126	54	1019	776	22504
GO:0006606	protein import into nucleus	biological_process	0.025127	20	1019	248	22504
GO:0044744	protein targeting to nucleus	biological_process	0.025127	20	1019	248	22504
GO:0034504	protein localization to nucleus	biological_process	0.025221	24	1019	310	22504
GO:0090287	regulation of cellular response to growth factor stimulus	biological_process	0.025231	15	1019	165	22504
GO:0051926	negative regulation of calcium ion transport	biological_process	0.025276	4	1019	23	22504
GO:0006337	nucleosome disassembly	biological_process	0.025288	3	1019	14	22504
GO:0032986	protein-DNA complex disassembly	biological_process	0.025288	3	1019	14	22504
GO:0014854	response to inactivity	biological_process	0.025337	3	1019	13	22504
GO:0010900	negative regulation of phosphatidylcholine catabolic process	biological_process	0.025339	1	1019	1	22504
GO:0047220	galactosylxylosylprotein 3-beta-galactosyltransferase activity	molecular_function	0.025373	1	1019	1	22504
GO:0019902	phosphatase binding	molecular_function	0.025389	16	1019	170	22504
GO:0045926	negative regulation of growth	biological_process	0.025454	18	1019	221	22504
GO:0016442	RNA-induced silencing complex	cellular_component	0.025556	3	1019	11	22504
GO:0031332	RNAi effector complex	cellular_component	0.025556	3	1019	11	22504
GO:0045662	negative regulation of myoblast differentiation	biological_process	0.025676	4	1019	28	22504
GO:0043234	protein complex	cellular_component	0.025721	233	1019	4152	22504
GO:0051216	cartilage development	biological_process	0.025807	16	1019	182	22504
GO:0045211	postsynaptic membrane	cellular_component	0.025813	18	1019	192	22504
GO:0006887	exocytosis	biological_process	0.025826	23	1019	279	22504
GO:0010259	multicellular organismal aging	biological_process	0.025909	5	1019	32	22504
GO:0001654	eye development	biological_process	0.025964	27	1019	354	22504
GO:0044003	modification by symbiont of host morphology or physiology	biological_process	0.026026	5	1019	32	22504
GO:0033010	paranodal junction	cellular_component	0.026035	2	1019	5	22504
GO:0003149	membranous septum morphogenesis	biological_process	0.0261	2	1019	6	22504
GO:0072524	pyridine-containing compound metabolic process	biological_process	0.026322	7	1019	63	22504
GO:0010107	potassium ion import	biological_process	0.026352	5	1019	33	22504
GO:0043435	response to corticotropin-releasing hormone stimulus	biological_process	0.02636	2	1019	5	22504
GO:0071376	cellular response to corticotropin-releasing hormone stimulus	biological_process	0.02636	2	1019	5	22504
GO:0009146	purine nucleoside triphosphate catabolic process	biological_process	0.02643	37	1019	480	22504
GO:0034704	calcium channel complex	cellular_component	0.026474	7	1019	49	22504
GO:0051170	nuclear import	biological_process	0.026537	20	1019	250	22504
GO:0071479	cellular response to ionizing radiation	biological_process	0.026677	7	1019	56	22504
GO:0043679	axon terminus	cellular_component	0.026708	12	1019	124	22504
GO:0040012	regulation of locomotion	biological_process	0.026767	49	1019	724	22504
GO:0048812	neuron projection morphogenesis	biological_process	0.026899	38	1019	500	22504
GO:0048675	axon extension	biological_process	0.026924	12	1019	114	22504
GO:0046700	heterocycle catabolic process	biological_process	0.0271	54	1019	780	22504
GO:1901796	regulation of signal transduction by p53 class mediator	biological_process	0.027379	6	1019	48	22504
GO:0005845	mRNA cap binding complex	cellular_component	0.027443	3	1019	14	22504
GO:0034518	RNA cap binding complex	cellular_component	0.027443	3	1019	14	22504
GO:0010985	negative regulation of lipoprotein particle clearance	biological_process	0.027474	2	1019	7	22504
GO:0009438	methylglyoxal metabolic process	biological_process	0.027484	2	1019	6	22504
GO:0019243	methylglyoxal catabolic process to D-lactate	biological_process	0.027484	2	1019	6	22504
GO:0051596	methylglyoxal catabolic process	biological_process	0.027484	2	1019	6	22504
GO:0008047	enzyme activator activity	molecular_function	0.027555	29	1019	373	22504
GO:0004873	asialoglycoprotein receptor activity	molecular_function	0.027649	1	1019	1	22504
GO:0021549	cerebellum development	biological_process	0.027676	11	1019	107	22504
GO:0005501	retinoid binding	molecular_function	0.027731	4	1019	28	22504
GO:0035198	miRNA binding	molecular_function	0.02781	3	1019	13	22504
GO:0048146	positive regulation of fibroblast proliferation	biological_process	0.027898	7	1019	59	22504
GO:0033093	Weibel-Palade body	cellular_component	0.028022	2	1019	5	22504
GO:0021801	cerebral cortex radial glia guided migration	biological_process	0.02803	4	1019	21	22504
GO:0002283	neutrophil activation involved in immune response	biological_process	0.028059	3	1019	13	22504
GO:0071228	cellular response to tumor cell	biological_process	0.02806	1	1019	1	22504
GO:0000819	sister chromatid segregation	biological_process	0.028066	9	1019	82	22504
GO:0007494	midgut development	biological_process	0.02811	3	1019	13	22504
GO:0018108	peptidyl-tyrosine phosphorylation	biological_process	0.028154	25	1019	314	22504
GO:0035260	internal genitalia morphogenesis	biological_process	0.028401	1	1019	1	22504
GO:0097162	MADS box domain binding	molecular_function	0.028401	1	1019	1	22504
GO:0016023	cytoplasmic membrane-bounded vesicle	cellular_component	0.028401	62	1019	940	22504
GO:0060212	negative regulation of nuclear-transcribed mRNA poly(A) tail shortening	biological_process	0.028459	1	1019	1	22504
GO:2000191	regulation of fatty acid transport	biological_process	0.028568	4	1019	24	22504
GO:0006473	protein acetylation	biological_process	0.028603	15	1019	171	22504
GO:0045621	positive regulation of lymphocyte differentiation	biological_process	0.028647	9	1019	89	22504
GO:0043548	phosphatidylinositol 3-kinase binding	molecular_function	0.028664	5	1019	32	22504
GO:0005901	caveola	cellular_component	0.028673	9	1019	78	22504
GO:0048145	regulation of fibroblast proliferation	biological_process	0.028752	9	1019	89	22504
GO:0051588	regulation of neurotransmitter transport	biological_process	0.02877	7	1019	54	22504
GO:0014066	regulation of phosphatidylinositol 3-kinase cascade	biological_process	0.02881	8	1019	69	22504
GO:0044378	non-sequence-specific DNA binding, bending	molecular_function	0.028854	1	1019	1	22504
GO:0016458	gene silencing	biological_process	0.028913	14	1019	183	22504
GO:0090269	fibroblast growth factor production	biological_process	0.029001	2	1019	6	22504
GO:0090270	regulation of fibroblast growth factor production	biological_process	0.029001	2	1019	6	22504
GO:0005183	gonadotropin hormone-releasing hormone activity	molecular_function	0.029024	1	1019	1	22504
GO:0031530	gonadotropin-releasing hormone receptor binding	molecular_function	0.029024	1	1019	1	22504
GO:1990008	neurosecretory vesicle	cellular_component	0.029024	1	1019	1	22504
GO:0033293	monocarboxylic acid binding	molecular_function	0.029083	6	1019	49	22504
GO:0048646	anatomical structure formation involved in morphogenesis	biological_process	0.029124	70	1019	1083	22504
GO:0046475	glycerophospholipid catabolic process	biological_process	0.029269	3	1019	12	22504
GO:0048285	organelle fission	biological_process	0.029297	30	1019	410	22504
GO:0001909	leukocyte mediated cytotoxicity	biological_process	0.029312	8	1019	82	22504
GO:0010608	posttranscriptional regulation of gene expression	biological_process	0.029438	35	1019	505	22504
GO:0042713	sperm ejaculation	biological_process	0.029569	2	1019	6	22504
GO:0042787	protein ubiquitination involved in ubiquitin-dependent protein catabolic process	biological_process	0.029633	11	1019	104	22504
GO:0016241	regulation of macroautophagy	biological_process	0.029901	6	1019	44	22504
GO:0021700	developmental maturation	biological_process	0.029907	19	1019	238	22504
GO:0015781	pyrimidine nucleotide-sugar transport	biological_process	0.029926	2	1019	6	22504
GO:0005096	GTPase activator activity	molecular_function	0.030049	20	1019	221	22504
GO:0006979	response to oxidative stress	biological_process	0.030072	26	1019	365	22504
GO:0070888	E-box binding	molecular_function	0.030098	4	1019	29	22504
GO:0043235	receptor complex	cellular_component	0.030102	24	1019	286	22504
GO:0030246	carbohydrate binding	molecular_function	0.030129	20	1019	261	22504
GO:0060249	anatomical structure homeostasis	biological_process	0.030137	21	1019	261	22504
GO:0045582	positive regulation of T cell differentiation	biological_process	0.030175	8	1019	77	22504
GO:0031764	type 1 galanin receptor binding	molecular_function	0.030178	1	1019	1	22504
GO:0042826	histone deacetylase binding	molecular_function	0.030194	10	1019	100	22504
GO:0045725	positive regulation of glycogen biosynthetic process	biological_process	0.0302	3	1019	14	22504
GO:0016573	histone acetylation	biological_process	0.030262	13	1019	138	22504
GO:0001656	metanephros development	biological_process	0.030446	9	1019	91	22504
GO:0018212	peptidyl-tyrosine modification	biological_process	0.030501	25	1019	316	22504
GO:0000902	cell morphogenesis	biological_process	0.03054	75	1019	1115	22504
GO:2000243	positive regulation of reproductive process	biological_process	0.030575	6	1019	50	22504
GO:0003157	endocardium development	biological_process	0.030679	3	1019	12	22504
GO:0009154	purine ribonucleotide catabolic process	biological_process	0.030775	38	1019	499	22504
GO:0009261	ribonucleotide catabolic process	biological_process	0.030775	38	1019	499	22504
GO:0045631	regulation of mechanoreceptor differentiation	biological_process	0.030928	2	1019	8	22504
GO:2000980	regulation of inner ear receptor cell differentiation	biological_process	0.030928	2	1019	8	22504
GO:0009143	nucleoside triphosphate catabolic process	biological_process	0.03094	37	1019	486	22504
GO:0051271	negative regulation of cellular component movement	biological_process	0.03097	17	1019	201	22504
GO:0023056	positive regulation of signaling	biological_process	0.030973	77	1019	1236	22504
GO:0004721	phosphoprotein phosphatase activity	molecular_function	0.031001	15	1019	164	22504
GO:0045747	positive regulation of Notch signaling pathway	biological_process	0.031099	5	1019	37	22504
GO:0019787	small conjugating protein ligase activity	molecular_function	0.031218	24	1019	302	22504
GO:0060696	regulation of phospholipid catabolic process	biological_process	0.031221	2	1019	6	22504
GO:0007566	embryo implantation	biological_process	0.031373	6	1019	49	22504
GO:0070099	regulation of chemokine-mediated signaling pathway	biological_process	0.03141	2	1019	5	22504
GO:0070100	negative regulation of chemokine-mediated signaling pathway	biological_process	0.03141	2	1019	5	22504
GO:0036230	granulocyte activation	biological_process	0.031441	4	1019	26	22504
GO:0008200	ion channel inhibitor activity	molecular_function	0.031498	5	1019	35	22504
GO:0055001	muscle cell development	biological_process	0.031726	20	1019	253	22504
GO:0019098	reproductive behavior	biological_process	0.031766	11	1019	109	22504
GO:0001501	skeletal system development	biological_process	0.031779	31	1019	435	22504
GO:0070507	regulation of microtubule cytoskeleton organization	biological_process	0.031806	12	1019	125	22504
GO:0045780	positive regulation of bone resorption	biological_process	0.031833	3	1019	15	22504
GO:0046852	positive regulation of bone remodeling	biological_process	0.031833	3	1019	15	22504
GO:0002502	peptide antigen assembly with MHC class I protein complex	biological_process	0.031849	1	1019	1	22504
GO:2000145	regulation of cell motility	biological_process	0.031953	45	1019	665	22504
GO:0035902	response to immobilization stress	biological_process	0.031953	4	1019	26	22504
GO:0008046	axon guidance receptor activity	molecular_function	0.032066	2	1019	5	22504
GO:0071505	response to mycophenolic acid	biological_process	0.032081	1	1019	1	22504
GO:0071506	cellular response to mycophenolic acid	biological_process	0.032081	1	1019	1	22504
GO:0072262	metanephric glomerular mesangial cell proliferation involved in metanephros development	biological_process	0.032081	1	1019	1	22504
GO:0072301	regulation of metanephric glomerular mesangial cell proliferation	biological_process	0.032081	1	1019	1	22504
GO:0072303	positive regulation of glomerular metanephric mesangial cell proliferation	biological_process	0.032081	1	1019	1	22504
GO:0008022	protein C-terminus binding	molecular_function	0.032091	16	1019	184	22504
GO:0042711	maternal behavior	biological_process	0.032293	3	1019	15	22504
GO:0060691	epithelial cell maturation involved in salivary gland development	biological_process	0.032299	1	1019	1	22504
GO:1900098	regulation of plasma cell differentiation	biological_process	0.032299	1	1019	1	22504
GO:1900100	positive regulation of plasma cell differentiation	biological_process	0.032299	1	1019	1	22504
GO:0006511	ubiquitin-dependent protein catabolic process	biological_process	0.032384	34	1019	473	22504
GO:0001843	neural tube closure	biological_process	0.0324	10	1019	96	22504
GO:0010563	negative regulation of phosphorus metabolic process	biological_process	0.032497	26	1019	354	22504
GO:0045936	negative regulation of phosphate metabolic process	biological_process	0.032497	26	1019	354	22504
GO:0006810	transport	biological_process	0.032572	233	1019	4119	22504
GO:0032963	collagen metabolic process	biological_process	0.032813	7	1019	65	22504
GO:0034968	histone lysine methylation	biological_process	0.032987	10	1019	91	22504
GO:0051090	regulation of sequence-specific DNA binding transcription factor activity	biological_process	0.033073	24	1019	320	22504
GO:0051289	protein homotetramerization	biological_process	0.033109	7	1019	61	22504
GO:0046887	positive regulation of hormone secretion	biological_process	0.033178	10	1019	108	22504
GO:0005088	Ras guanyl-nucleotide exchange factor activity	molecular_function	0.033231	13	1019	122	22504
GO:0001916	positive regulation of T cell mediated cytotoxicity	biological_process	0.033231	3	1019	18	22504
GO:0097094	craniofacial suture morphogenesis	biological_process	0.033264	3	1019	15	22504
GO:0090276	regulation of peptide hormone secretion	biological_process	0.03328	15	1019	180	22504
GO:0016101	diterpenoid metabolic process	biological_process	0.033402	6	1019	53	22504
GO:0048312	intracellular distribution of mitochondria	biological_process	0.033491	2	1019	6	22504
GO:1901292	nucleoside phosphate catabolic process	biological_process	0.033909	42	1019	579	22504
GO:0035295	tube development	biological_process	0.033911	38	1019	534	22504
GO:0031054	pre-miRNA processing	biological_process	0.033937	3	1019	13	22504
GO:0048011	neurotrophin TRK receptor signaling pathway	biological_process	0.033952	4	1019	26	22504
GO:0005165	neurotrophin receptor binding	molecular_function	0.034133	3	1019	14	22504
GO:0005083	small GTPase regulator activity	molecular_function	0.034186	15	1019	150	22504
GO:0086067	AV node cell to bundle of His cell communication	biological_process	0.034234	2	1019	5	22504
GO:0031463	Cul3-RING ubiquitin ligase complex	cellular_component	0.034265	7	1019	63	22504
GO:0071558	histone demethylase activity (H3-K27 specific)	molecular_function	0.034267	2	1019	5	22504
GO:0021799	cerebral cortex radially oriented cell migration	biological_process	0.034416	5	1019	33	22504
GO:0034702	ion channel complex	cellular_component	0.034528	18	1019	204	22504
GO:0060325	face morphogenesis	biological_process	0.034632	5	1019	35	22504
GO:0019784	NEDD8-specific protease activity	molecular_function	0.034639	2	1019	7	22504
GO:0000289	nuclear-transcribed mRNA poly(A) tail shortening	biological_process	0.034674	3	1019	15	22504
GO:0017015	regulation of transforming growth factor beta receptor signaling pathway	biological_process	0.034966	9	1019	87	22504
GO:0010922	positive regulation of phosphatase activity	biological_process	0.03497	4	1019	24	22504
GO:0060606	tube closure	biological_process	0.035005	10	1019	97	22504
GO:1901068	guanosine-containing compound metabolic process	biological_process	0.035005	38	1019	507	22504
GO:0007569	cell aging	biological_process	0.035209	9	1019	89	22504
GO:0080134	regulation of response to stress	biological_process	0.035241	63	1019	1012	22504
GO:0031111	negative regulation of microtubule polymerization or depolymerization	biological_process	0.03528	5	1019	36	22504
GO:0004707	MAP kinase activity	molecular_function	0.035607	3	1019	14	22504
GO:0071581	regulation of zinc ion transmembrane import	biological_process	0.03561	1	1019	1	22504
GO:0071584	negative regulation of zinc ion transmembrane import	biological_process	0.03561	1	1019	1	22504
GO:0071585	detoxification of cadmium ion	biological_process	0.03561	1	1019	1	22504
GO:0008076	voltage-gated potassium channel complex	cellular_component	0.035683	8	1019	72	22504
GO:0035411	catenin import into nucleus	biological_process	0.035693	4	1019	25	22504
GO:0071225	cellular response to muramyl dipeptide	biological_process	0.035698	2	1019	5	22504
GO:0007272	ensheathment of neurons	biological_process	0.035711	11	1019	110	22504
GO:0008366	axon ensheathment	biological_process	0.035711	11	1019	110	22504
GO:1901361	organic cyclic compound catabolic process	biological_process	0.035825	55	1019	815	22504
GO:0071774	response to fibroblast growth factor stimulus	biological_process	0.035832	9	1019	93	22504
GO:0019901	protein kinase binding	molecular_function	0.035915	36	1019	492	22504
GO:0039530	MDA-5 signaling pathway	biological_process	0.035948	2	1019	6	22504
GO:0003205	cardiac chamber development	biological_process	0.036055	14	1019	158	22504
GO:0048665	neuron fate specification	biological_process	0.036244	4	1019	33	22504
GO:0005844	polysome	cellular_component	0.036336	5	1019	37	22504
GO:0044259	multicellular organismal macromolecule metabolic process	biological_process	0.036347	7	1019	66	22504
GO:0048144	fibroblast proliferation	biological_process	0.036356	9	1019	92	22504
GO:0043426	MRF binding	molecular_function	0.036356	2	1019	6	22504
GO:0044236	multicellular organismal metabolic process	biological_process	0.036532	8	1019	81	22504
GO:0002521	leukocyte differentiation	biological_process	0.036569	32	1019	474	22504
GO:0001085	RNA polymerase II transcription factor binding	molecular_function	0.036581	10	1019	101	22504
GO:0071493	cellular response to UV-B	biological_process	0.036597	2	1019	8	22504
GO:0018393	internal peptidyl-lysine acetylation	biological_process	0.036779	13	1019	143	22504
GO:0005344	oxygen transporter activity	molecular_function	0.036779	2	1019	13	22504
GO:0015671	oxygen transport	biological_process	0.036779	2	1019	13	22504
GO:0043539	protein serine/threonine kinase activator activity	molecular_function	0.036946	3	1019	15	22504
GO:0006402	mRNA catabolic process	biological_process	0.037094	10	1019	104	22504
GO:0034638	phosphatidylcholine catabolic process	biological_process	0.03718	2	1019	6	22504
GO:0048634	regulation of muscle organ development	biological_process	0.037217	14	1019	171	22504
GO:0019941	modification-dependent protein catabolic process	biological_process	0.037311	34	1019	480	22504
GO:0010675	regulation of cellular carbohydrate metabolic process	biological_process	0.037608	13	1019	151	22504
GO:0032892	positive regulation of organic acid transport	biological_process	0.037631	4	1019	27	22504
GO:0035097	histone methyltransferase complex	cellular_component	0.037942	8	1019	75	22504
GO:0001076	RNA polymerase II transcription factor binding transcription factor activity	molecular_function	0.037956	12	1019	133	22504
GO:0051270	regulation of cellular component movement	biological_process	0.037981	48	1019	720	22504
GO:0043997	histone acetyltransferase activity (H4-K12 specific)	molecular_function	0.038081	1	1019	1	22504
GO:0045600	positive regulation of fat cell differentiation	biological_process	0.038094	6	1019	48	22504
GO:0003360	brainstem development	biological_process	0.038098	2	1019	6	22504
GO:0070392	detection of lipoteichoic acid	biological_process	0.038126	1	1019	1	22504
GO:2000350	positive regulation of CD40 signaling pathway	biological_process	0.038126	1	1019	1	22504
GO:0006836	neurotransmitter transport	biological_process	0.038163	15	1019	162	22504
GO:0034708	methyltransferase complex	cellular_component	0.038267	9	1019	93	22504
GO:0043065	positive regulation of apoptotic process	biological_process	0.038373	26	1019	367	22504
GO:0070875	positive regulation of glycogen metabolic process	biological_process	0.038541	3	1019	15	22504
GO:0060453	regulation of gastric acid secretion	biological_process	0.038633	2	1019	8	22504
GO:0048667	cell morphogenesis involved in neuron differentiation	biological_process	0.038739	36	1019	484	22504
GO:0042538	hyperosmotic salinity response	biological_process	0.038858	2	1019	8	22504
GO:0033687	osteoblast proliferation	biological_process	0.038906	4	1019	26	22504
GO:0005089	Rho guanyl-nucleotide exchange factor activity	molecular_function	0.039057	9	1019	74	22504
GO:0009166	nucleotide catabolic process	biological_process	0.039106	41	1019	568	22504
GO:0033280	response to vitamin D	biological_process	0.039189	5	1019	38	22504
GO:0060411	cardiac septum morphogenesis	biological_process	0.039231	6	1019	51	22504
GO:0007026	negative regulation of microtubule depolymerization	biological_process	0.039233	4	1019	26	22504
GO:0050997	quaternary ammonium group binding	molecular_function	0.039233	5	1019	41	22504
GO:0086080	protein binding involved in heterotypic cell-cell adhesion	molecular_function	0.039245	2	1019	5	22504
GO:0050805	negative regulation of synaptic transmission	biological_process	0.039262	6	1019	44	22504
GO:0001944	vasculature development	biological_process	0.039286	42	1019	609	22504
GO:0061097	regulation of protein tyrosine kinase activity	biological_process	0.03933	7	1019	61	22504
GO:0015277	kainate selective glutamate receptor activity	molecular_function	0.039427	2	1019	5	22504
GO:0010694	positive regulation of alkaline phosphatase activity	biological_process	0.039444	2	1019	5	22504
GO:0071322	cellular response to carbohydrate stimulus	biological_process	0.039464	12	1019	136	22504
GO:0046638	positive regulation of alpha-beta T cell differentiation	biological_process	0.039507	5	1019	38	22504
GO:0060589	nucleoside-triphosphatase regulator activity	molecular_function	0.039516	33	1019	421	22504
GO:0050121	N-acylglucosamine 2-epimerase activity	molecular_function	0.039544	1	1019	1	22504
GO:0072686	mitotic spindle	cellular_component	0.039607	7	1019	59	22504
GO:0060037	pharyngeal system development	biological_process	0.039661	3	1019	16	22504
GO:0014855	striated muscle cell proliferation	biological_process	0.039881	6	1019	47	22504
GO:0090092	regulation of transmembrane receptor protein serine/threonine kinase signaling pathway	biological_process	0.039889	16	1019	199	22504
GO:0004559	alpha-mannosidase activity	molecular_function	0.03996	3	1019	14	22504
GO:0046629	gamma-delta T cell activation	biological_process	0.040143	3	1019	14	22504
GO:0030842	regulation of intermediate filament depolymerization	biological_process	0.04026	1	1019	1	22504
GO:0030844	positive regulation of intermediate filament depolymerization	biological_process	0.04026	1	1019	1	22504
GO:0045106	intermediate filament depolymerization	biological_process	0.04026	1	1019	1	22504
GO:0045108	regulation of intermediate filament polymerization or depolymerization	biological_process	0.04026	1	1019	1	22504
GO:0046434	organophosphate catabolic process	biological_process	0.040287	45	1019	636	22504
GO:0035641	locomotory exploration behavior	biological_process	0.04029	3	1019	14	22504
GO:0033204	ribonuclease P RNA binding	molecular_function	0.040313	1	1019	1	22504
GO:0007179	transforming growth factor beta receptor signaling pathway	biological_process	0.040389	13	1019	144	22504
GO:0006820	anion transport	biological_process	0.040419	33	1019	462	22504
GO:0019694	alkanesulfonate metabolic process	biological_process	0.040478	1	1019	1	22504
GO:0030890	positive regulation of B cell proliferation	biological_process	0.040589	5	1019	39	22504
GO:0019912	cyclin-dependent protein kinase activating kinase activity	molecular_function	0.040604	1	1019	1	22504
GO:1902235	regulation of intrinsic apoptotic signaling pathway in response to endoplasmic reticulum stress	biological_process	0.040632	4	1019	25	22504
GO:0060746	parental behavior	biological_process	0.040661	3	1019	16	22504
GO:0034705	potassium channel complex	cellular_component	0.040686	8	1019	74	22504
GO:0004671	protein C-terminal S-isoprenylcysteine carboxyl O-methyltransferase activity	molecular_function	0.040731	1	1019	1	22504
GO:0002791	regulation of peptide secretion	biological_process	0.040751	15	1019	186	22504
GO:0044374	sequence-specific DNA binding, bending	molecular_function	0.040932	1	1019	1	22504
GO:0044377	RNA polymerase II core promoter proximal region sequence-specific DNA binding, bending	molecular_function	0.040932	1	1019	1	22504
GO:0015742	alpha-ketoglutarate transport	biological_process	0.041042	1	1019	1	22504
GO:0060923	cardiac muscle cell fate commitment	biological_process	0.041244	2	1019	7	22504
GO:0010659	cardiac muscle cell apoptotic process	biological_process	0.041246	4	1019	27	22504
GO:0014861	regulation of skeletal muscle contraction via regulation of action potential	biological_process	0.041273	1	1019	1	22504
GO:0070349	positive regulation of brown fat cell proliferation	biological_process	0.041275	1	1019	1	22504
GO:0035249	synaptic transmission, glutamatergic	biological_process	0.041319	9	1019	81	22504
GO:0044444	cytoplasmic part	cellular_component	0.041465	362	1019	6816	22504
GO:0050769	positive regulation of neurogenesis	biological_process	0.04148	15	1019	174	22504
GO:2000323	negative regulation of glucocorticoid receptor signaling pathway	biological_process	0.041545	2	1019	6	22504
GO:0015786	UDP-glucose transport	biological_process	0.04162	1	1019	1	22504
GO:0006653	1,2-diacyl-sn-glycero-3-phosphocholine metabolic process	biological_process	0.041656	1	1019	1	22504
GO:0047173	phosphatidylcholine-retinol O-acyltransferase activity	molecular_function	0.041656	1	1019	1	22504
GO:0060004	reflex	biological_process	0.041668	4	1019	22	22504
GO:0000149	SNARE binding	molecular_function	0.041757	11	1019	112	22504
GO:0060831	smoothened signaling pathway involved in dorsal/ventral neural tube patterning	biological_process	0.041818	3	1019	13	22504
GO:0003421	growth plate cartilage axis specification	biological_process	0.041926	1	1019	1	22504
GO:0003422	growth plate cartilage morphogenesis	biological_process	0.041926	1	1019	1	22504
GO:0031460	glycine betaine transport	biological_process	0.041985	1	1019	1	22504
GO:1990136	linoleate 9S-lipoxygenase activity	molecular_function	0.042116	1	1019	1	22504
GO:0072091	regulation of stem cell proliferation	biological_process	0.042119	10	1019	104	22504
GO:0090087	regulation of peptide transport	biological_process	0.042168	15	1019	187	22504
GO:0015833	peptide transport	biological_process	0.042168	19	1019	247	22504
GO:0090277	positive regulation of peptide hormone secretion	biological_process	0.042175	8	1019	81	22504
GO:0031703	type 2 angiotensin receptor binding	molecular_function	0.042199	1	1019	1	22504
GO:0036138	peptidyl-histidine hydroxylation	biological_process	0.04225	1	1019	1	22504
GO:0036139	peptidyl-histidine dioxygenase activity	molecular_function	0.04225	1	1019	1	22504
GO:0036140	peptidyl-asparagine 3-dioxygenase activity	molecular_function	0.04225	1	1019	1	22504
GO:0042265	peptidyl-asparagine hydroxylation	biological_process	0.04225	1	1019	1	22504
GO:0043516	regulation of DNA damage response, signal transduction by p53 class mediator	biological_process	0.042306	4	1019	27	22504
GO:0090312	positive regulation of protein deacetylation	biological_process	0.042449	3	1019	15	22504
GO:0001966	thigmotaxis	biological_process	0.042485	1	1019	1	22504
GO:0007630	jump response	biological_process	0.042485	1	1019	1	22504
GO:0019840	isoprenoid binding	molecular_function	0.042514	4	1019	32	22504
GO:0016607	nuclear speck	cellular_component	0.042555	15	1019	182	22504
GO:0031440	regulation of mRNA 3'-end processing	biological_process	0.042562	4	1019	27	22504
GO:0045130	keratan sulfotransferase activity	molecular_function	0.04269	1	1019	1	22504
GO:0014020	primary neural tube formation	biological_process	0.042773	10	1019	101	22504
GO:0010469	regulation of receptor activity	biological_process	0.042821	9	1019	87	22504
GO:0032965	regulation of collagen biosynthetic process	biological_process	0.042855	4	1019	30	22504
GO:0004990	oxytocin receptor activity	molecular_function	0.042919	1	1019	1	22504
GO:0032270	positive regulation of cellular protein metabolic process	biological_process	0.042923	61	1019	970	22504
GO:1902073	positive regulation of hypoxia-inducible factor-1alpha signaling pathway	biological_process	0.042932	1	1019	1	22504
GO:0005783	endoplasmic reticulum	cellular_component	0.043008	86	1019	1428	22504
GO:0045598	regulation of fat cell differentiation	biological_process	0.043023	10	1019	105	22504
GO:0080144	amino acid homeostasis	biological_process	0.043082	1	1019	1	22504
GO:0035594	ganglioside binding	molecular_function	0.043089	1	1019	1	22504
GO:0044060	regulation of endocrine process	biological_process	0.04328	5	1019	43	22504
GO:0097157	pre-mRNA intronic binding	molecular_function	0.043294	2	1019	7	22504
GO:0042447	hormone catabolic process	biological_process	0.043324	2	1019	7	22504
GO:0009205	purine ribonucleoside triphosphate metabolic process	biological_process	0.043607	40	1019	561	22504
GO:0045619	regulation of lymphocyte differentiation	biological_process	0.043623	12	1019	143	22504
GO:0010565	regulation of cellular ketone metabolic process	biological_process	0.043659	12	1019	137	22504
GO:0042602	riboflavin reductase (NADPH) activity	molecular_function	0.043823	1	1019	1	22504
GO:0050571	1,5-anhydro-D-fructose reductase activity	molecular_function	0.043972	1	1019	1	22504
GO:0046622	positive regulation of organ growth	biological_process	0.043985	3	1019	16	22504
GO:0032409	regulation of transporter activity	biological_process	0.0442	15	1019	174	22504
GO:0050886	endocrine process	biological_process	0.044525	8	1019	87	22504
GO:0015908	fatty acid transport	biological_process	0.044727	7	1019	64	22504
GO:1901621	negative regulation of smoothened signaling pathway involved in dorsal/ventral neural tube patterning	biological_process	0.044773	2	1019	6	22504
GO:0048791	calcium ion-dependent exocytosis of neurotransmitter	biological_process	0.044822	4	1019	24	22504
GO:0043632	modification-dependent macromolecule catabolic process	biological_process	0.044877	34	1019	488	22504
GO:0051780	behavioral response to nutrient	biological_process	0.04489	1	1019	1	22504
GO:0044070	regulation of anion transport	biological_process	0.044916	7	1019	68	22504
GO:0048732	gland development	biological_process	0.04492	24	1019	320	22504
GO:0045577	regulation of B cell differentiation	biological_process	0.045101	4	1019	26	22504
GO:0051259	protein oligomerization	biological_process	0.045118	29	1019	415	22504
GO:0050905	neuromuscular process	biological_process	0.045323	11	1019	115	22504
GO:0051966	regulation of synaptic transmission, glutamatergic	biological_process	0.045372	6	1019	47	22504
GO:0035800	ubiquitin-specific protease activator activity	molecular_function	0.045457	1	1019	1	22504
GO:0042728	flavin-containing compound catabolic process	biological_process	0.045457	1	1019	1	22504
GO:0072389	flavin adenine dinucleotide catabolic process	biological_process	0.045457	1	1019	1	22504
GO:0002753	cytoplasmic pattern recognition receptor signaling pathway	biological_process	0.045458	4	1019	26	22504
GO:0060163	subpallium neuron fate commitment	biological_process	0.045496	1	1019	2	22504
GO:0006013	mannose metabolic process	biological_process	0.045614	2	1019	7	22504
GO:0048486	parasympathetic nervous system development	biological_process	0.045692	3	1019	19	22504
GO:0009118	regulation of nucleoside metabolic process	biological_process	0.045766	38	1019	523	22504
GO:0034599	cellular response to oxidative stress	biological_process	0.045787	16	1019	206	22504
GO:0008328	ionotropic glutamate receptor complex	cellular_component	0.045817	7	1019	54	22504
GO:0018394	peptidyl-lysine acetylation	biological_process	0.045818	13	1019	149	22504
GO:0022898	regulation of transmembrane transporter activity	biological_process	0.045822	14	1019	161	22504
GO:0060405	regulation of penile erection	biological_process	0.045847	2	1019	9	22504
GO:0046356	acetyl-CoA catabolic process	biological_process	0.045972	1	1019	1	22504
GO:0035259	glucocorticoid receptor binding	molecular_function	0.046202	3	1019	15	22504
GO:0033273	response to vitamin	biological_process	0.046251	10	1019	111	22504
GO:0045668	negative regulation of osteoblast differentiation	biological_process	0.046356	5	1019	42	22504
GO:2000298	regulation of Rho-dependent protein serine/threonine kinase activity	biological_process	0.046438	1	1019	1	22504
GO:2000299	negative regulation of Rho-dependent protein serine/threonine kinase activity	biological_process	0.046438	1	1019	1	22504
GO:2000973	regulation of pro-B cell differentiation	biological_process	0.046488	2	1019	7	22504
GO:0030865	cortical cytoskeleton organization	biological_process	0.046494	5	1019	36	22504
GO:0032574	5'-3' RNA helicase activity	molecular_function	0.046753	1	1019	1	22504
GO:0032575	ATP-dependent 5'-3' RNA helicase activity	molecular_function	0.046753	1	1019	1	22504
GO:0043618	regulation of transcription from RNA polymerase II promoter in response to stress	biological_process	0.047062	4	1019	28	22504
GO:0042325	regulation of phosphorylation	biological_process	0.047133	67	1019	1078	22504
GO:0070412	R-SMAD binding	molecular_function	0.04722	4	1019	25	22504
GO:0045778	positive regulation of ossification	biological_process	0.047257	6	1019	49	22504
GO:0055082	cellular chemical homeostasis	biological_process	0.047304	41	1019	635	22504
GO:0019048	modulation by virus of host morphology or physiology	biological_process	0.047425	4	1019	26	22504
GO:0031442	positive regulation of mRNA 3'-end processing	biological_process	0.047512	3	1019	17	22504
GO:0048584	positive regulation of response to stimulus	biological_process	0.047598	91	1019	1545	22504
GO:0019870	potassium channel inhibitor activity	molecular_function	0.047888	2	1019	7	22504
GO:0040008	regulation of growth	biological_process	0.047977	40	1019	603	22504
GO:0070474	positive regulation of uterine smooth muscle contraction	biological_process	0.048132	2	1019	8	22504
GO:0033570	transferrin transmembrane transporter activity	molecular_function	0.048404	1	1019	1	22504
GO:0005954	calcium- and calmodulin-dependent protein kinase complex	cellular_component	0.04848	1	1019	1	22504
GO:0061104	adrenal chromaffin cell differentiation	biological_process	0.048536	1	1019	2	22504
GO:0050871	positive regulation of B cell activation	biological_process	0.048603	8	1019	84	22504
GO:0051147	regulation of muscle cell differentiation	biological_process	0.048669	12	1019	149	22504
GO:0035136	forelimb morphogenesis	biological_process	0.048794	5	1019	41	22504
GO:0039528	cytoplasmic pattern recognition receptor signaling pathway in response to virus	biological_process	0.048802	3	1019	16	22504
GO:0070063	RNA polymerase binding	molecular_function	0.048812	5	1019	36	22504
GO:0071557	histone H3-K27 demethylation	biological_process	0.048957	2	1019	7	22504
GO:0007178	transmembrane receptor protein serine/threonine kinase signaling pathway	biological_process	0.049164	22	1019	301	22504
GO:0038131	neuregulin receptor activity	molecular_function	0.049277	1	1019	1	22504
GO:0036031	recruitment of mRNA capping enzyme to RNA polymerase II holoenzyme complex	biological_process	0.049305	1	1019	2	22504
GO:0071985	multivesicular body sorting pathway	biological_process	0.049344	2	1019	6	22504
GO:0019209	kinase activator activity	molecular_function	0.049361	6	1019	53	22504
GO:0005791	rough endoplasmic reticulum	cellular_component	0.049389	7	1019	69	22504
GO:0017038	protein import	biological_process	0.0495	21	1019	290	22504
GO:0045579	positive regulation of B cell differentiation	biological_process	0.049501	3	1019	16	22504
GO:0003206	cardiac chamber morphogenesis	biological_process	0.049551	10	1019	112	22504
GO:0050277	sedoheptulokinase activity	molecular_function	0.04956	1	1019	1	22504
GO:0004991	parathyroid hormone receptor activity	molecular_function	0.049569	1	1019	1	22504
GO:0015923	mannosidase activity	molecular_function	0.049571	3	1019	15	22504
GO:0051648	vesicle localization	biological_process	0.049641	16	1019	180	22504
GO:0045081	negative regulation of interleukin-10 biosynthetic process	biological_process	0.049659	1	1019	1	22504
GO:0061102	stomach neuroendocrine cell differentiation	biological_process	0.04967	1	1019	2	22504
GO:0030098	lymphocyte differentiation	biological_process	0.049811	22	1019	317	22504
GO:0045580	regulation of T cell differentiation	biological_process	0.049866	10	1019	116	22504
GO:0019318	hexose metabolic process	biological_process	0.049888	18	1019	246	22504
GO:0006479	protein methylation	biological_process	0.049894	13	1019	145	22504
GO:0008213	protein alkylation	biological_process	0.049894	13	1019	145	22504
GO:0048867	stem cell fate determination	biological_process	0.049923	1	1019	2	22504
GO:0001666	response to hypoxia	biological_process	0.049983	22	1019	300	22504
GO:0043408	regulation of MAPK cascade	biological_process	0.050031	41	1019	627	22504
GO:1901575	organic substance catabolic process	biological_process	0.050039	118	1019	1991	22504
GO:0042752	regulation of circadian rhythm	biological_process	0.050143	9	1019	94	22504
GO:0048562	embryonic organ morphogenesis	biological_process	0.050191	22	1019	307	22504
GO:0006733	oxidoreduction coenzyme metabolic process	biological_process	0.050264	7	1019	72	22504
GO:0048678	response to axon injury	biological_process	0.050279	7	1019	67	22504
GO:0007406	negative regulation of neuroblast proliferation	biological_process	0.050284	2	1019	8	22504
GO:0002793	positive regulation of peptide secretion	biological_process	0.050405	8	1019	85	22504
GO:0019798	procollagen-proline dioxygenase activity	molecular_function	0.050444	2	1019	7	22504
GO:0004744	retinal isomerase activity	molecular_function	0.050661	1	1019	1	22504
GO:0052884	all-trans-retinyl-palmitate hydrolase, 11-cis retinol forming activity	molecular_function	0.050661	1	1019	1	22504
GO:0052885	all-trans-retinyl-ester hydrolase, 11-cis retinol forming activity	molecular_function	0.050661	1	1019	1	22504
GO:1902162	regulation of DNA damage response, signal transduction by p53 class mediator resulting in transcription of p21 class mediator	biological_process	0.050707	1	1019	1	22504
GO:1902164	positive regulation of DNA damage response, signal transduction by p53 class mediator resulting in transcription of p21 class mediator	biological_process	0.050707	1	1019	1	22504
GO:0007492	endoderm development	biological_process	0.050713	8	1019	82	22504
GO:0035459	cargo loading into vesicle	biological_process	0.050784	2	1019	7	22504
GO:0032069	regulation of nuclease activity	biological_process	0.050798	3	1019	18	22504
GO:0010658	striated muscle cell apoptotic process	biological_process	0.050837	4	1019	29	22504
GO:0009144	purine nucleoside triphosphate metabolic process	biological_process	0.050872	40	1019	569	22504
GO:0048096	chromatin-mediated maintenance of transcription	biological_process	0.050907	2	1019	7	22504
GO:2000644	regulation of receptor catabolic process	biological_process	0.050934	2	1019	8	22504
GO:0009199	ribonucleoside triphosphate metabolic process	biological_process	0.050999	40	1019	568	22504
GO:0060312	regulation of blood vessel remodeling	biological_process	0.051011	2	1019	7	22504
GO:0050885	neuromuscular process controlling balance	biological_process	0.051049	7	1019	63	22504
GO:0003674	molecular_function	molecular_function	0.051058	1002	1019	21811	22504
GO:0061469	regulation of type B pancreatic cell proliferation	biological_process	0.051104	2	1019	8	22504
GO:0051101	regulation of DNA binding	biological_process	0.051118	8	1019	85	22504
GO:0031894	V1A vasopressin receptor binding	molecular_function	0.05132	1	1019	2	22504
GO:0010171	body morphogenesis	biological_process	0.051327	6	1019	50	22504
GO:0005667	transcription factor complex	cellular_component	0.051359	22	1019	302	22504
GO:0030002	cellular anion homeostasis	biological_process	0.051584	3	1019	17	22504
GO:0043271	negative regulation of ion transport	biological_process	0.051625	8	1019	80	22504
GO:0022836	gated channel activity	molecular_function	0.051628	25	1019	322	22504
GO:0022839	ion gated channel activity	molecular_function	0.051628	25	1019	322	22504
GO:0070076	histone lysine demethylation	biological_process	0.051764	4	1019	25	22504
GO:0003952	NAD+ synthase (glutamine-hydrolyzing) activity	molecular_function	0.051797	1	1019	1	22504
GO:0008795	NAD+ synthase activity	molecular_function	0.051797	1	1019	1	22504
GO:0072050	S-shaped body morphogenesis	biological_process	0.051805	2	1019	8	22504
GO:0018205	peptidyl-lysine modification	biological_process	0.051858	16	1019	197	22504
GO:0016571	histone methylation	biological_process	0.051911	11	1019	114	22504
GO:0060986	endocrine hormone secretion	biological_process	0.05192	5	1019	47	22504
GO:0048638	regulation of developmental growth	biological_process	0.052018	16	1019	186	22504
GO:0031023	microtubule organizing center organization	biological_process	0.052042	10	1019	103	22504
GO:0016534	cyclin-dependent protein kinase 5 activator activity	molecular_function	0.052097	1	1019	2	22504
GO:0021718	superior olivary nucleus development	biological_process	0.052097	1	1019	2	22504
GO:0021722	superior olivary nucleus maturation	biological_process	0.052097	1	1019	2	22504
GO:0001664	G-protein coupled receptor binding	molecular_function	0.05211	17	1019	260	22504
GO:0016881	acid-amino acid ligase activity	molecular_function	0.052137	24	1019	319	22504
GO:0022603	regulation of anatomical structure morphogenesis	biological_process	0.052183	57	1019	884	22504
GO:0009056	catabolic process	biological_process	0.052199	131	1019	2240	22504
GO:1902305	regulation of sodium ion transmembrane transport	biological_process	0.052251	5	1019	40	22504
GO:0086037	sodium:potassium-exchanging ATPase activity involved in regulation of cardiac muscle cell membrane potential	molecular_function	0.05233	1	1019	1	22504
GO:2001237	negative regulation of extrinsic apoptotic signaling pathway	biological_process	0.052444	9	1019	93	22504
GO:0031114	regulation of microtubule depolymerization	biological_process	0.052475	4	1019	28	22504
GO:0001914	regulation of T cell mediated cytotoxicity	biological_process	0.052783	3	1019	21	22504
GO:0019871	sodium channel inhibitor activity	molecular_function	0.052914	2	1019	7	22504
GO:0005795	Golgi stack	cellular_component	0.05296	11	1019	122	22504
GO:0046666	retinal cell programmed cell death	biological_process	0.053031	2	1019	8	22504
GO:0046889	positive regulation of lipid biosynthetic process	biological_process	0.053032	6	1019	57	22504
GO:0071216	cellular response to biotic stimulus	biological_process	0.05308	14	1019	184	22504
GO:0010508	positive regulation of autophagy	biological_process	0.053119	5	1019	38	22504
GO:0043299	leukocyte degranulation	biological_process	0.05336	6	1019	55	22504
GO:0005677	chromatin silencing complex	cellular_component	0.053437	2	1019	7	22504
GO:0031175	neuron projection development	biological_process	0.05344	52	1019	763	22504
GO:0046635	positive regulation of alpha-beta T cell activation	biological_process	0.053449	6	1019	56	22504
GO:0045667	regulation of osteoblast differentiation	biological_process	0.053472	10	1019	112	22504
GO:0032398	MHC class Ib protein complex	cellular_component	0.053485	1	1019	2	22504
GO:0043500	muscle adaptation	biological_process	0.053742	8	1019	78	22504
GO:0071705	nitrogen compound transport	biological_process	0.053793	41	1019	620	22504
GO:0051971	positive regulation of transmission of nerve impulse	biological_process	0.053953	10	1019	105	22504
GO:0034663	endoplasmic reticulum chaperone complex	cellular_component	0.053973	2	1019	10	22504
GO:0032451	demethylase activity	molecular_function	0.054168	4	1019	26	22504
GO:0034104	negative regulation of tissue remodeling	biological_process	0.054226	3	1019	18	22504
GO:0072001	renal system development	biological_process	0.054293	22	1019	291	22504
GO:0090257	regulation of muscle system process	biological_process	0.054401	14	1019	170	22504
GO:0008140	cAMP response element binding protein binding	molecular_function	0.054521	2	1019	8	22504
GO:0050560	aspartate-tRNA(Asn) ligase activity	molecular_function	0.054573	1	1019	1	22504
GO:0030320	cellular monovalent inorganic anion homeostasis	biological_process	0.054689	2	1019	8	22504
GO:0048866	stem cell fate specification	biological_process	0.054757	1	1019	2	22504
GO:0055085	transmembrane transport	biological_process	0.054859	68	1019	1065	22504
GO:0002711	positive regulation of T cell mediated immunity	biological_process	0.054935	4	1019	33	22504
GO:0032886	regulation of microtubule-based process	biological_process	0.055035	13	1019	150	22504
GO:0044703	multi-organism reproductive process	biological_process	0.05505	17	1019	236	22504
GO:0050433	regulation of catecholamine secretion	biological_process	0.05511	5	1019	44	22504
GO:0000086	G2/M transition of mitotic cell cycle	biological_process	0.055208	7	1019	63	22504
GO:0032967	positive regulation of collagen biosynthetic process	biological_process	0.055259	3	1019	21	22504
GO:0030133	transport vesicle	cellular_component	0.055301	12	1019	136	22504
GO:0031935	regulation of chromatin silencing	biological_process	0.055404	3	1019	15	22504
GO:0009266	response to temperature stimulus	biological_process	0.055423	12	1019	148	22504
GO:0005178	integrin binding	molecular_function	0.055452	9	1019	90	22504
GO:0042755	eating behavior	biological_process	0.05554	4	1019	34	22504
GO:0001939	female pronucleus	cellular_component	0.055596	2	1019	8	22504
GO:0048406	nerve growth factor binding	molecular_function	0.055624	2	1019	7	22504
GO:0042278	purine nucleoside metabolic process	biological_process	0.055633	44	1019	640	22504
GO:1901620	regulation of smoothened signaling pathway involved in dorsal/ventral neural tube patterning	biological_process	0.05567	2	1019	7	22504
GO:0051234	establishment of localization	biological_process	0.055703	237	1019	4243	22504
GO:0016486	peptide hormone processing	biological_process	0.055781	3	1019	15	22504
GO:0030178	negative regulation of Wnt receptor signaling pathway	biological_process	0.055847	11	1019	122	22504
GO:0048664	neuron fate determination	biological_process	0.055854	2	1019	11	22504
GO:0016577	histone demethylation	biological_process	0.05589	4	1019	26	22504
GO:0071837	HMG box domain binding	molecular_function	0.056028	3	1019	19	22504
GO:0050771	negative regulation of axonogenesis	biological_process	0.056181	7	1019	61	22504
GO:0006972	hyperosmotic response	biological_process	0.056418	3	1019	19	22504
GO:2000650	negative regulation of sodium ion transmembrane transporter activity	biological_process	0.056553	2	1019	7	22504
GO:0022402	cell cycle process	biological_process	0.056712	63	1019	996	22504
GO:0048592	eye morphogenesis	biological_process	0.056772	13	1019	151	22504
GO:0051098	regulation of binding	biological_process	0.056877	19	1019	254	22504
GO:0005790	smooth endoplasmic reticulum	cellular_component	0.056966	4	1019	28	22504
GO:0044427	chromosomal part	cellular_component	0.057082	46	1019	779	22504
GO:0006413	translational initiation	biological_process	0.057154	9	1019	111	22504
GO:0005794	Golgi apparatus	cellular_component	0.057242	74	1019	1168	22504
GO:0043497	regulation of protein heterodimerization activity	biological_process	0.057288	2	1019	7	22504
GO:0043195	terminal bouton	cellular_component	0.057648	7	1019	65	22504
GO:0043279	response to alkaloid	biological_process	0.05769	13	1019	160	22504
GO:0005912	adherens junction	cellular_component	0.057831	33	1019	463	22504
GO:0006739	NADP metabolic process	biological_process	0.058102	4	1019	32	22504
GO:0048489	synaptic vesicle transport	biological_process	0.058136	11	1019	116	22504
GO:0097480	establishment of synaptic vesicle localization	biological_process	0.058136	11	1019	116	22504
GO:0001906	cell killing	biological_process	0.058227	8	1019	93	22504
GO:0018107	peptidyl-threonine phosphorylation	biological_process	0.058362	8	1019	75	22504
GO:0030811	regulation of nucleotide catabolic process	biological_process	0.058561	37	1019	518	22504
GO:0033121	regulation of purine nucleotide catabolic process	biological_process	0.058561	37	1019	518	22504
GO:1900186	negative regulation of clathrin-mediated endocytosis	biological_process	0.058675	1	1019	2	22504
GO:0048742	regulation of skeletal muscle fiber development	biological_process	0.058699	8	1019	94	22504
GO:0000288	nuclear-transcribed mRNA catabolic process, deadenylation-dependent decay	biological_process	0.05875	5	1019	43	22504
GO:0032332	positive regulation of chondrocyte differentiation	biological_process	0.058857	3	1019	17	22504
GO:0030520	intracellular estrogen receptor signaling pathway	biological_process	0.05896	5	1019	39	22504
GO:0010561	negative regulation of glycoprotein biosynthetic process	biological_process	0.058978	2	1019	8	22504
GO:0002501	peptide antigen assembly with MHC protein complex	biological_process	0.058992	1	1019	2	22504
GO:0021915	neural tube development	biological_process	0.059004	14	1019	169	22504
GO:0070391	response to lipoteichoic acid	biological_process	0.05901	2	1019	9	22504
GO:0071223	cellular response to lipoteichoic acid	biological_process	0.05901	2	1019	9	22504
GO:0009750	response to fructose stimulus	biological_process	0.059026	2	1019	9	22504
GO:0006812	cation transport	biological_process	0.059027	61	1019	970	22504
GO:0010501	RNA secondary structure unwinding	biological_process	0.059055	5	1019	44	22504
GO:0010613	positive regulation of cardiac muscle hypertrophy	biological_process	0.05907	3	1019	16	22504
GO:0014742	positive regulation of muscle hypertrophy	biological_process	0.05907	3	1019	16	22504
GO:0031290	retinal ganglion cell axon guidance	biological_process	0.059169	3	1019	17	22504
GO:0030306	ADP-ribosylation factor binding	molecular_function	0.05924	2	1019	7	22504
GO:0004402	histone acetyltransferase activity	molecular_function	0.059495	6	1019	50	22504
GO:0032104	regulation of response to extracellular stimulus	biological_process	0.059499	7	1019	70	22504
GO:0032107	regulation of response to nutrient levels	biological_process	0.059499	7	1019	70	22504
GO:0070242	thymocyte apoptotic process	biological_process	0.059512	3	1019	19	22504
GO:0051656	establishment of organelle localization	biological_process	0.05952	21	1019	267	22504
GO:0042439	ethanolamine-containing compound metabolic process	biological_process	0.059534	6	1019	53	22504
GO:0051817	modification of morphology or physiology of other organism involved in symbiotic interaction	biological_process	0.059661	7	1019	73	22504
GO:0032991	macromolecular complex	cellular_component	0.059721	257	1019	4910	22504
GO:0002483	antigen processing and presentation of endogenous peptide antigen	biological_process	0.059854	2	1019	10	22504
GO:0010714	positive regulation of collagen metabolic process	biological_process	0.060087	3	1019	22	22504
GO:0045922	negative regulation of fatty acid metabolic process	biological_process	0.060096	3	1019	19	22504
GO:0034203	glycolipid translocation	biological_process	0.060131	1	1019	1	22504
GO:0031625	ubiquitin protein ligase binding	molecular_function	0.060136	19	1019	252	22504
GO:0060536	cartilage morphogenesis	biological_process	0.060195	2	1019	10	22504
GO:0032303	regulation of icosanoid secretion	biological_process	0.060358	3	1019	18	22504
GO:0030881	beta-2-microglobulin binding	molecular_function	0.060433	2	1019	13	22504
GO:0070161	anchoring junction	cellular_component	0.060646	34	1019	480	22504
GO:0035437	maintenance of protein localization in endoplasmic reticulum	biological_process	0.060752	2	1019	8	22504
GO:2001242	regulation of intrinsic apoptotic signaling pathway	biological_process	0.060846	11	1019	141	22504
GO:0014820	tonic smooth muscle contraction	biological_process	0.060973	2	1019	8	22504
GO:0014824	artery smooth muscle contraction	biological_process	0.060973	2	1019	8	22504
GO:0043620	regulation of DNA-dependent transcription in response to stress	biological_process	0.060984	4	1019	31	22504
GO:0030336	negative regulation of cell migration	biological_process	0.061062	15	1019	188	22504
GO:1990037	Lewy body core	cellular_component	0.061109	1	1019	2	22504
GO:0035970	peptidyl-threonine dephosphorylation	biological_process	0.061111	2	1019	8	22504
GO:0033552	response to vitamin B3	biological_process	0.061166	1	1019	2	22504
GO:0044088	regulation of vacuole organization	biological_process	0.061295	4	1019	29	22504
GO:0006721	terpenoid metabolic process	biological_process	0.061458	6	1019	62	22504
GO:0042886	amide transport	biological_process	0.06147	19	1019	259	22504
GO:0070873	regulation of glycogen metabolic process	biological_process	0.061508	4	1019	31	22504
GO:0035791	platelet-derived growth factor receptor-beta signaling pathway	biological_process	0.06153	2	1019	7	22504
GO:0097151	positive regulation of inhibitory postsynaptic membrane potential	biological_process	0.061555	2	1019	7	22504
GO:0016879	ligase activity, forming carbon-nitrogen bonds	molecular_function	0.061748	26	1019	355	22504
GO:0051721	protein phosphatase 2A binding	molecular_function	0.061775	4	1019	27	22504
GO:0005019	platelet-derived growth factor beta-receptor activity	molecular_function	0.061897	1	1019	1	22504
GO:0021795	cerebral cortex cell migration	biological_process	0.061962	6	1019	50	22504
GO:0006109	regulation of carbohydrate metabolic process	biological_process	0.062054	13	1019	161	22504
GO:0005003	ephrin receptor activity	molecular_function	0.062087	3	1019	16	22504
GO:0044706	multi-multicellular organism process	biological_process	0.062118	17	1019	238	22504
GO:0051441	positive regulation of ubiquitin-protein ligase activity involved in meiotic cell cycle	biological_process	0.062167	1	1019	1	22504
GO:0051487	activation of anaphase-promoting complex activity involved in meiotic cell cycle	biological_process	0.062167	1	1019	1	22504
GO:0005776	autophagic vacuole	cellular_component	0.062172	7	1019	70	22504
GO:0051297	centrosome organization	biological_process	0.062215	9	1019	94	22504
GO:0042330	taxis	biological_process	0.062287	32	1019	494	22504
GO:0042404	thyroid hormone catabolic process	biological_process	0.062349	1	1019	2	22504
GO:0042542	response to hydrogen peroxide	biological_process	0.062359	10	1019	124	22504
GO:1901136	carbohydrate derivative catabolic process	biological_process	0.062375	41	1019	590	22504
GO:0045815	positive regulation of gene expression, epigenetic	biological_process	0.062393	3	1019	17	22504
GO:0050772	positive regulation of axonogenesis	biological_process	0.0626	7	1019	64	22504
GO:0061014	positive regulation of mRNA catabolic process	biological_process	0.062609	3	1019	20	22504
GO:0009444	pyruvate oxidation	biological_process	0.062612	1	1019	1	22504
GO:0038097	positive regulation of mast cell activation by Fc-epsilon receptor signaling pathway	biological_process	0.062612	1	1019	1	22504
GO:0031622	positive regulation of fever generation	biological_process	0.062641	2	1019	9	22504
GO:0044704	single-organism reproductive behavior	biological_process	0.062694	8	1019	76	22504
GO:0030729	acetoacetate-CoA ligase activity	molecular_function	0.062759	1	1019	1	22504
GO:0070472	regulation of uterine smooth muscle contraction	biological_process	0.0628	2	1019	10	22504
GO:0007264	small GTPase mediated signal transduction	biological_process	0.062802	35	1019	494	22504
GO:0007064	mitotic sister chromatid cohesion	biological_process	0.062822	3	1019	16	22504
GO:0006412	translation	biological_process	0.062846	32	1019	597	22504
GO:0001932	regulation of protein phosphorylation	biological_process	0.06288	61	1019	992	22504
GO:0002118	aggressive behavior	biological_process	0.062909	2	1019	10	22504
GO:0070373	negative regulation of ERK1 and ERK2 cascade	biological_process	0.062919	6	1019	55	22504
GO:0035035	histone acetyltransferase binding	molecular_function	0.06326	4	1019	30	22504
GO:0019005	SCF ubiquitin ligase complex	cellular_component	0.063344	5	1019	44	22504
GO:0030948	negative regulation of vascular endothelial growth factor receptor signaling pathway	biological_process	0.063451	2	1019	8	22504
GO:0002456	T cell mediated immunity	biological_process	0.063483	7	1019	75	22504
GO:0060323	head morphogenesis	biological_process	0.063833	5	1019	41	22504
GO:0030159	receptor signaling complex scaffold activity	molecular_function	0.064054	3	1019	15	22504
GO:0048858	cell projection morphogenesis	biological_process	0.064144	49	1019	711	22504
GO:0042995	cell projection	cellular_component	0.064338	114	1019	1817	22504
GO:0016605	PML body	cellular_component	0.06451	9	1019	90	22504
GO:0042668	auditory receptor cell fate determination	biological_process	0.06459	1	1019	3	22504
GO:0018105	peptidyl-serine phosphorylation	biological_process	0.064595	18	1019	235	22504
GO:0044257	cellular protein catabolic process	biological_process	0.064596	37	1019	563	22504
GO:0048167	regulation of synaptic plasticity	biological_process	0.064675	13	1019	145	22504
GO:0043197	dendritic spine	cellular_component	0.064802	16	1019	181	22504
GO:0001948	glycoprotein binding	molecular_function	0.064813	10	1019	107	22504
GO:0016202	regulation of striated muscle tissue development	biological_process	0.064854	13	1019	169	22504
GO:0007588	excretion	biological_process	0.064886	5	1019	46	22504
GO:0005004	GPI-linked ephrin receptor activity	molecular_function	0.064888	2	1019	7	22504
GO:1902105	regulation of leukocyte differentiation	biological_process	0.065061	17	1019	237	22504
GO:0051641	cellular localization	biological_process	0.065304	145	1019	2501	22504
GO:0002062	chondrocyte differentiation	biological_process	0.065379	9	1019	94	22504
GO:0002716	negative regulation of natural killer cell mediated immunity	biological_process	0.065563	2	1019	11	22504
GO:0045953	negative regulation of natural killer cell mediated cytotoxicity	biological_process	0.065563	2	1019	11	22504
GO:0043353	enucleate erythrocyte differentiation	biological_process	0.065576	2	1019	8	22504
GO:0010824	regulation of centrosome duplication	biological_process	0.065625	4	1019	29	22504
GO:0001206	RNA polymerase II distal enhancer sequence-specific DNA binding transcription factor activity involved in negative regulation of transcription	molecular_function	0.065631	2	1019	9	22504
GO:2000156	regulation of retrograde vesicle-mediated transport, Golgi to ER	biological_process	0.065633	1	1019	2	22504
GO:0008298	intracellular mRNA localization	biological_process	0.065683	2	1019	8	22504
GO:0031877	somatostatin receptor binding	molecular_function	0.065791	1	1019	1	22504
GO:0050893	sensory processing	biological_process	0.065791	1	1019	1	22504
GO:0050894	determination of affect	biological_process	0.065791	1	1019	1	22504
GO:0043543	protein acylation	biological_process	0.065834	16	1019	208	22504
GO:0007171	activation of transmembrane receptor protein tyrosine kinase activity	biological_process	0.065883	2	1019	7	22504
GO:0002582	positive regulation of antigen processing and presentation of peptide or polysaccharide antigen via MHC class II	biological_process	0.06589	1	1019	2	22504
GO:0002588	positive regulation of antigen processing and presentation of peptide antigen via MHC class II	biological_process	0.06589	1	1019	2	22504
GO:0008330	protein tyrosine/threonine phosphatase activity	molecular_function	0.066007	1	1019	2	22504
GO:0030424	axon	cellular_component	0.066064	30	1019	410	22504
GO:0071218	cellular response to misfolded protein	biological_process	0.066237	2	1019	11	22504
GO:0097278	complement-dependent cytotoxicity	biological_process	0.066285	1	1019	1	22504
GO:0006003	fructose 2,6-bisphosphate metabolic process	biological_process	0.066345	2	1019	7	22504
GO:0032217	riboflavin transporter activity	molecular_function	0.066423	1	1019	2	22504
GO:0032218	riboflavin transport	biological_process	0.066423	1	1019	2	22504
GO:0060047	heart contraction	biological_process	0.06648	14	1019	178	22504
GO:0048050	post-embryonic eye morphogenesis	biological_process	0.066487	2	1019	9	22504
GO:0044389	small conjugating protein ligase binding	molecular_function	0.066582	19	1019	256	22504
GO:1901675	negative regulation of histone H3-K27 acetylation	biological_process	0.066785	1	1019	1	22504
GO:0046875	ephrin receptor binding	molecular_function	0.066838	4	1019	28	22504
GO:0071482	cellular response to light stimulus	biological_process	0.06691	7	1019	72	22504
GO:0034754	cellular hormone metabolic process	biological_process	0.066969	8	1019	89	22504
GO:0086072	AV node cell-bundle of His cell adhesion involved in cell communication	biological_process	0.066969	1	1019	1	22504
GO:0086082	cell adhesive protein binding involved in AV node cell-bundle of His cell communication	molecular_function	0.066969	1	1019	1	22504
GO:0051603	proteolysis involved in cellular protein catabolic process	biological_process	0.067124	36	1019	547	22504
GO:0034694	response to prostaglandin stimulus	biological_process	0.067173	4	1019	33	22504
GO:0042552	myelination	biological_process	0.067219	10	1019	108	22504
GO:1900101	regulation of endoplasmic reticulum unfolded protein response	biological_process	0.067259	2	1019	9	22504
GO:0043969	histone H2B acetylation	biological_process	0.067268	1	1019	1	22504
GO:0016501	prostacyclin receptor activity	molecular_function	0.067273	1	1019	1	22504
GO:0070539	linoleic acid binding	molecular_function	0.067273	1	1019	1	22504
GO:0002095	caveolar macromolecular signaling complex	cellular_component	0.067274	1	1019	1	22504
GO:0003408	optic cup formation involved in camera-type eye development	biological_process	0.067274	1	1019	1	22504
GO:0004139	deoxyribose-phosphate aldolase activity	molecular_function	0.067274	1	1019	1	22504
GO:0004490	methylglutaconyl-CoA hydratase activity	molecular_function	0.067274	1	1019	1	22504
GO:0008623	CHRAC	cellular_component	0.067274	1	1019	1	22504
GO:0010814	substance P catabolic process	biological_process	0.067274	1	1019	1	22504
GO:0010816	calcitonin catabolic process	biological_process	0.067274	1	1019	1	22504
GO:0019056	modulation by virus of host transcription	biological_process	0.067274	1	1019	1	22504
GO:0021822	negative regulation of cell motility involved in cerebral cortex radial glia guided migration	biological_process	0.067274	1	1019	1	22504
GO:0032473	external side of mitochondrial outer membrane	cellular_component	0.067274	1	1019	1	22504
GO:0034211	GTP-dependent protein kinase activity	molecular_function	0.067274	1	1019	1	22504
GO:0034959	endothelin maturation	biological_process	0.067274	1	1019	1	22504
GO:0035261	external genitalia morphogenesis	biological_process	0.067274	1	1019	1	22504
GO:0039656	modulation by virus of host gene expression	biological_process	0.067274	1	1019	1	22504
GO:0044648	histone H3-K4 dimethylation	biological_process	0.067274	1	1019	1	22504
GO:0044727	DNA demethylation of male pronucleus	biological_process	0.067274	1	1019	1	22504
GO:0048687	positive regulation of sprouting of injured axon	biological_process	0.067274	1	1019	1	22504
GO:0048691	positive regulation of axon extension involved in regeneration	biological_process	0.067274	1	1019	1	22504
GO:0048788	presynaptic cytoskeletal matrix assembled at active zones	cellular_component	0.067274	1	1019	1	22504
GO:0051892	negative regulation of cardioblast differentiation	biological_process	0.067274	1	1019	1	22504
GO:0052026	modulation by symbiont of host transcription	biological_process	0.067274	1	1019	1	22504
GO:0070551	endoribonuclease activity, cleaving siRNA-paired mRNA	molecular_function	0.067274	1	1019	1	22504
GO:0072365	regulation of cellular ketone metabolic process by negative regulation of transcription from RNA polymerase II promoter	biological_process	0.067274	1	1019	1	22504
GO:0086045	membrane depolarization involved in regulation of AV node cell action potential	biological_process	0.067274	1	1019	1	22504
GO:0086048	membrane depolarization involved in regulation of bundle of His cell action potential	biological_process	0.067274	1	1019	1	22504
GO:0086060	voltage-gated sodium channel activity involved in regulation of AV node cell action potential	molecular_function	0.067274	1	1019	1	22504
GO:0086061	voltage-gated sodium channel activity involved in regulation of bundle of His cell action potential	molecular_function	0.067274	1	1019	1	22504
GO:0086063	voltage-gated sodium channel activity involved in regulation of SA node cell action potential	molecular_function	0.067274	1	1019	1	22504
GO:2000690	regulation of cardiac muscle cell myoblast differentiation	biological_process	0.067274	1	1019	1	22504
GO:2000691	negative regulation of cardiac muscle cell myoblast differentiation	biological_process	0.067274	1	1019	1	22504
GO:2001040	positive regulation of cellular response to drug	biological_process	0.067274	1	1019	1	22504
GO:0004925	prolactin receptor activity	molecular_function	0.067274	1	1019	1	22504
GO:0005010	insulin-like growth factor-activated receptor activity	molecular_function	0.067274	1	1019	1	22504
GO:0008118	N-acetyllactosaminide alpha-2,3-sialyltransferase activity	molecular_function	0.067274	1	1019	1	22504
GO:0022012	subpallium cell proliferation in forebrain	biological_process	0.067274	1	1019	1	22504
GO:0022018	lateral ganglionic eminence cell proliferation	biological_process	0.067274	1	1019	1	22504
GO:0032848	negative regulation of cellular pH reduction	biological_process	0.067274	1	1019	1	22504
GO:0043375	CD8-positive, alpha-beta T cell lineage commitment	biological_process	0.067274	1	1019	1	22504
GO:0048688	negative regulation of sprouting of injured axon	biological_process	0.067274	1	1019	1	22504
GO:0048692	negative regulation of axon extension involved in regeneration	biological_process	0.067274	1	1019	1	22504
GO:0051389	inactivation of MAPKK activity	biological_process	0.067274	1	1019	1	22504
GO:0060366	lambdoid suture morphogenesis	biological_process	0.067274	1	1019	1	22504
GO:0060367	sagittal suture morphogenesis	biological_process	0.067274	1	1019	1	22504
GO:0060873	anterior semicircular canal development	biological_process	0.067274	1	1019	1	22504
GO:0060875	lateral semicircular canal development	biological_process	0.067274	1	1019	1	22504
GO:0060957	endocardial cell fate commitment	biological_process	0.067274	1	1019	1	22504
GO:0061445	endocardial cushion cell fate commitment	biological_process	0.067274	1	1019	1	22504
GO:2000576	positive regulation of microtubule motor activity	biological_process	0.067274	1	1019	1	22504
GO:0031592	centrosomal corona	cellular_component	0.067274	1	1019	1	22504
GO:0005085	guanyl-nucleotide exchange factor activity	molecular_function	0.067383	16	1019	182	22504
GO:0019883	antigen processing and presentation of endogenous antigen	biological_process	0.067449	2	1019	11	22504
GO:0044723	single-organism carbohydrate metabolic process	biological_process	0.067551	38	1019	593	22504
GO:0032386	regulation of intracellular transport	biological_process	0.067724	28	1019	408	22504
GO:0006482	protein demethylation	biological_process	0.068171	4	1019	28	22504
GO:0008214	protein dealkylation	biological_process	0.068171	4	1019	28	22504
GO:0060363	cranial suture morphogenesis	biological_process	0.068184	2	1019	10	22504
GO:0010712	regulation of collagen metabolic process	biological_process	0.068204	4	1019	35	22504
GO:0070557	PCNA-p21 complex	cellular_component	0.068274	1	1019	2	22504
GO:2001028	positive regulation of endothelial cell chemotaxis	biological_process	0.068286	2	1019	9	22504
GO:0002302	CD8-positive, alpha-beta T cell differentiation involved in immune response	biological_process	0.068326	1	1019	2	22504
GO:0030330	DNA damage response, signal transduction by p53 class mediator	biological_process	0.068345	6	1019	56	22504
GO:0060371	regulation of atrial cardiac muscle cell membrane depolarization	biological_process	0.068392	2	1019	8	22504
GO:0071158	positive regulation of cell cycle arrest	biological_process	0.068452	4	1019	33	22504
GO:0072702	response to methyl methanesulfonate	biological_process	0.068564	1	1019	2	22504
GO:0072703	cellular response to methyl methanesulfonate	biological_process	0.068564	1	1019	2	22504
GO:0060324	face development	biological_process	0.068833	6	1019	54	22504
GO:0048659	smooth muscle cell proliferation	biological_process	0.068874	9	1019	102	22504
GO:0060674	placenta blood vessel development	biological_process	0.068916	4	1019	31	22504
GO:0031670	cellular response to nutrient	biological_process	0.069116	5	1019	46	22504
GO:0035115	embryonic forelimb morphogenesis	biological_process	0.069119	4	1019	32	22504
GO:0042048	olfactory behavior	biological_process	0.069483	2	1019	9	22504
GO:0071385	cellular response to glucocorticoid stimulus	biological_process	0.069553	6	1019	64	22504
GO:0009607	response to biotic stimulus	biological_process	0.069767	50	1019	925	22504
GO:0018026	peptidyl-lysine monomethylation	biological_process	0.069922	2	1019	8	22504
GO:0006888	ER to Golgi vesicle-mediated transport	biological_process	0.069925	7	1019	71	22504
GO:0042474	middle ear morphogenesis	biological_process	0.069938	3	1019	23	22504
GO:0035965	cardiolipin acyl-chain remodeling	biological_process	0.069988	1	1019	2	22504
GO:0007620	copulation	biological_process	0.070188	3	1019	22	22504
GO:0035821	modification of morphology or physiology of other organism	biological_process	0.070308	7	1019	76	22504
GO:0004741	[pyruvate dehydrogenase (lipoamide)] phosphatase activity	molecular_function	0.070352	1	1019	2	22504
GO:0032805	positive regulation of low-density lipoprotein particle receptor catabolic process	biological_process	0.070411	1	1019	2	22504
GO:0032984	macromolecular complex disassembly	biological_process	0.07076	12	1019	144	22504
GO:0044309	neuron spine	cellular_component	0.070819	16	1019	183	22504
GO:0032412	regulation of ion transmembrane transporter activity	biological_process	0.070863	13	1019	156	22504
GO:0051649	establishment of localization in cell	biological_process	0.07102	123	1019	2124	22504
GO:0043583	ear development	biological_process	0.071061	17	1019	226	22504
GO:0046128	purine ribonucleoside metabolic process	biological_process	0.071101	43	1019	636	22504
GO:0002639	positive regulation of immunoglobulin production	biological_process	0.071126	2	1019	11	22504
GO:0003730	mRNA 3'-UTR binding	molecular_function	0.07116	5	1019	43	22504
GO:0006265	DNA topological change	biological_process	0.071223	2	1019	9	22504
GO:0045105	intermediate filament polymerization or depolymerization	biological_process	0.071254	1	1019	2	22504
GO:0000228	nuclear chromosome	cellular_component	0.071494	29	1019	460	22504
GO:0030307	positive regulation of cell growth	biological_process	0.071853	10	1019	115	22504
GO:0048557	embryonic digestive tract morphogenesis	biological_process	0.071928	3	1019	20	22504
GO:0006914	autophagy	biological_process	0.072399	17	1019	226	22504
GO:0045732	positive regulation of protein catabolic process	biological_process	0.072494	12	1019	146	22504
GO:0004861	cyclin-dependent protein serine/threonine kinase inhibitor activity	molecular_function	0.07259	2	1019	12	22504
GO:0007158	neuron cell-cell adhesion	biological_process	0.072594	2	1019	8	22504
GO:0060840	artery development	biological_process	0.072694	8	1019	84	22504
GO:0002397	MHC class I protein complex assembly	biological_process	0.072748	1	1019	2	22504
GO:1902253	regulation of intrinsic apoptotic signaling pathway by p53 class mediator	biological_process	0.072778	3	1019	21	22504
GO:0016791	phosphatase activity	molecular_function	0.072796	19	1019	249	22504
GO:0007405	neuroblast proliferation	biological_process	0.07281	6	1019	57	22504
GO:1901861	regulation of muscle tissue development	biological_process	0.072889	13	1019	172	22504
GO:0021543	pallium development	biological_process	0.072957	14	1019	172	22504
GO:0043085	positive regulation of catalytic activity	biological_process	0.072958	74	1019	1195	22504
GO:0035254	glutamate receptor binding	molecular_function	0.072983	5	1019	39	22504
GO:0044454	nuclear chromosome part	cellular_component	0.0731	27	1019	428	22504
GO:0016874	ligase activity	molecular_function	0.073218	35	1019	513	22504
GO:0045923	positive regulation of fatty acid metabolic process	biological_process	0.073324	4	1019	34	22504
GO:0043301	negative regulation of leukocyte degranulation	biological_process	0.073491	2	1019	9	22504
GO:0032454	histone demethylase activity (H3-K9 specific)	molecular_function	0.073575	2	1019	7	22504
GO:0021933	radial glia guided migration of cerebellar granule cell	biological_process	0.07373	1	1019	2	22504
GO:0048640	negative regulation of developmental growth	biological_process	0.073804	6	1019	54	22504
GO:0045180	basal cortex	cellular_component	0.073981	2	1019	7	22504
GO:0043621	protein self-association	molecular_function	0.074178	5	1019	46	22504
GO:0001708	cell fate specification	biological_process	0.07427	7	1019	86	22504
GO:0000956	nuclear-transcribed mRNA catabolic process	biological_process	0.074372	8	1019	88	22504
GO:0071285	cellular response to lithium ion	biological_process	0.074414	3	1019	21	22504
GO:0043374	CD8-positive, alpha-beta T cell differentiation	biological_process	0.074483	2	1019	9	22504
GO:0005925	focal adhesion	cellular_component	0.074624	27	1019	384	22504
GO:0060079	regulation of excitatory postsynaptic membrane potential	biological_process	0.074861	6	1019	53	22504
GO:0051247	positive regulation of protein metabolic process	biological_process	0.074884	65	1019	1080	22504
GO:0045661	regulation of myoblast differentiation	biological_process	0.075003	5	1019	52	22504
GO:0043010	camera-type eye development	biological_process	0.075157	22	1019	310	22504
GO:0010507	negative regulation of autophagy	biological_process	0.075366	4	1019	33	22504
GO:0003015	heart process	biological_process	0.07546	14	1019	181	22504
GO:0002715	regulation of natural killer cell mediated immunity	biological_process	0.075592	4	1019	34	22504
GO:0042269	regulation of natural killer cell mediated cytotoxicity	biological_process	0.075592	4	1019	34	22504
GO:0035994	response to muscle stretch	biological_process	0.075598	3	1019	20	22504
GO:0046658	anchored to plasma membrane	cellular_component	0.075755	4	1019	36	22504
GO:0008361	regulation of cell size	biological_process	0.075838	13	1019	151	22504
GO:0045924	regulation of female receptivity	biological_process	0.075992	2	1019	11	22504
GO:0001895	retina homeostasis	biological_process	0.076005	6	1019	57	22504
GO:0043196	varicosity	cellular_component	0.07603	2	1019	9	22504
GO:0048863	stem cell differentiation	biological_process	0.076038	26	1019	377	22504
GO:0050864	regulation of B cell activation	biological_process	0.076145	10	1019	122	22504
GO:0048661	positive regulation of smooth muscle cell proliferation	biological_process	0.076278	6	1019	60	22504
GO:0015812	gamma-aminobutyric acid transport	biological_process	0.07646	3	1019	17	22504
GO:0071384	cellular response to corticosteroid stimulus	biological_process	0.076679	6	1019	66	22504
GO:0033689	negative regulation of osteoblast proliferation	biological_process	0.076685	2	1019	9	22504
GO:0051153	regulation of striated muscle cell differentiation	biological_process	0.07683	10	1019	129	22504
GO:0048739	cardiac muscle fiber development	biological_process	0.076951	2	1019	9	22504
GO:0017048	Rho GTPase binding	molecular_function	0.076994	8	1019	77	22504
GO:0007265	Ras protein signal transduction	biological_process	0.077115	26	1019	347	22504
GO:0010611	regulation of cardiac muscle hypertrophy	biological_process	0.077117	4	1019	29	22504
GO:0007626	locomotory behavior	biological_process	0.077133	17	1019	216	22504
GO:0030183	B cell differentiation	biological_process	0.077255	9	1019	114	22504
GO:0071456	cellular response to hypoxia	biological_process	0.077404	10	1019	118	22504
GO:0001527	microfibril	cellular_component	0.077462	2	1019	9	22504
GO:0051386	regulation of neurotrophin TRK receptor signaling pathway	biological_process	0.077488	2	1019	10	22504
GO:0072223	metanephric glomerular mesangium development	biological_process	0.077653	1	1019	2	22504
GO:0002042	cell migration involved in sprouting angiogenesis	biological_process	0.077675	4	1019	31	22504
GO:0006977	DNA damage response, signal transduction by p53 class mediator resulting in cell cycle arrest	biological_process	0.077676	2	1019	10	22504
GO:0070231	T cell apoptotic process	biological_process	0.077691	5	1019	49	22504
GO:0035264	multicellular organism growth	biological_process	0.077853	15	1019	190	22504
GO:0015819	lysine transport	biological_process	0.077866	1	1019	2	22504
GO:1901303	negative regulation of cargo loading into COPII-coated vesicle	biological_process	0.077919	1	1019	2	22504
GO:0032797	SMN complex	cellular_component	0.078045	2	1019	11	22504
GO:0031620	regulation of fever generation	biological_process	0.078124	2	1019	10	22504
GO:0003358	noradrenergic neuron development	biological_process	0.078309	1	1019	3	22504
GO:0097413	Lewy body	cellular_component	0.078483	1	1019	3	22504
GO:0071929	alpha-tubulin acetylation	biological_process	0.078516	1	1019	2	22504
GO:2001243	negative regulation of intrinsic apoptotic signaling pathway	biological_process	0.078683	7	1019	83	22504
GO:0010984	regulation of lipoprotein particle clearance	biological_process	0.078793	2	1019	12	22504
GO:0051378	serotonin binding	molecular_function	0.078829	2	1019	9	22504
GO:0071318	cellular response to ATP	biological_process	0.079045	2	1019	10	22504
GO:0006050	mannosamine metabolic process	biological_process	0.079363	1	1019	2	22504
GO:0006051	N-acetylmannosamine metabolic process	biological_process	0.079363	1	1019	2	22504
GO:0050432	catecholamine secretion	biological_process	0.079461	5	1019	48	22504
GO:0009141	nucleoside triphosphate metabolic process	biological_process	0.079696	40	1019	592	22504
GO:0032604	granulocyte macrophage colony-stimulating factor production	biological_process	0.079764	2	1019	11	22504
GO:0032645	regulation of granulocyte macrophage colony-stimulating factor production	biological_process	0.079764	2	1019	11	22504
GO:0042119	neutrophil activation	biological_process	0.079821	3	1019	21	22504
GO:0070232	regulation of T cell apoptotic process	biological_process	0.079931	4	1019	36	22504
GO:0005261	cation channel activity	molecular_function	0.080001	22	1019	293	22504
GO:0001841	neural tube formation	biological_process	0.080186	10	1019	113	22504
GO:0043198	dendritic shaft	cellular_component	0.080196	5	1019	40	22504
GO:0002028	regulation of sodium ion transport	biological_process	0.080274	7	1019	71	22504
GO:0010002	cardioblast differentiation	biological_process	0.080452	3	1019	19	22504
GO:0003729	mRNA binding	molecular_function	0.080541	12	1019	153	22504
GO:0021895	cerebral cortex neuron differentiation	biological_process	0.080575	3	1019	23	22504
GO:0030036	actin cytoskeleton organization	biological_process	0.080628	36	1019	526	22504
GO:0085029	extracellular matrix assembly	biological_process	0.08066	3	1019	20	22504
GO:0005167	neurotrophin TRK receptor binding	molecular_function	0.080791	2	1019	8	22504
GO:0021554	optic nerve development	biological_process	0.080869	2	1019	10	22504
GO:0045834	positive regulation of lipid metabolic process	biological_process	0.080912	10	1019	125	22504
GO:0007389	pattern specification process	biological_process	0.081117	29	1019	453	22504
GO:0002694	regulation of leukocyte activation	biological_process	0.081161	26	1019	405	22504
GO:0002697	regulation of immune effector process	biological_process	0.081495	23	1019	358	22504
GO:0004571	mannosyl-oligosaccharide 1,2-alpha-mannosidase activity	molecular_function	0.081563	2	1019	8	22504
GO:0043270	positive regulation of ion transport	biological_process	0.081568	13	1019	169	22504
GO:2000378	negative regulation of reactive oxygen species metabolic process	biological_process	0.08162	4	1019	32	22504
GO:0070542	response to fatty acid	biological_process	0.081683	7	1019	79	22504
GO:0032494	response to peptidoglycan	biological_process	0.081801	2	1019	11	22504
GO:0014857	regulation of skeletal muscle cell proliferation	biological_process	0.081803	1	1019	2	22504
GO:0014858	positive regulation of skeletal muscle cell proliferation	biological_process	0.081803	1	1019	2	22504
GO:0097479	synaptic vesicle localization	biological_process	0.081877	11	1019	122	22504
GO:0046811	histone deacetylase inhibitor activity	molecular_function	0.081924	1	1019	2	22504
GO:0060048	cardiac muscle contraction	biological_process	0.082025	8	1019	90	22504
GO:0060562	epithelial tube morphogenesis	biological_process	0.082151	24	1019	342	22504
GO:0004314	[acyl-carrier-protein] S-malonyltransferase activity	molecular_function	0.082159	1	1019	2	22504
GO:0016419	S-malonyltransferase activity	molecular_function	0.082159	1	1019	2	22504
GO:0016420	malonyltransferase activity	molecular_function	0.082159	1	1019	2	22504
GO:0035855	megakaryocyte development	biological_process	0.082186	3	1019	18	22504
GO:0014743	regulation of muscle hypertrophy	biological_process	0.082289	4	1019	30	22504
GO:0060450	positive regulation of hindgut contraction	biological_process	0.082373	1	1019	2	22504
GO:0090266	regulation of mitotic cell cycle spindle assembly checkpoint	biological_process	0.082402	2	1019	10	22504
GO:0042756	drinking behavior	biological_process	0.082558	2	1019	11	22504
GO:0003707	steroid hormone receptor activity	molecular_function	0.082593	6	1019	56	22504
GO:0071480	cellular response to gamma radiation	biological_process	0.082745	3	1019	20	22504
GO:2000147	positive regulation of cell motility	biological_process	0.082748	26	1019	391	22504
GO:0019725	cellular homeostasis	biological_process	0.082773	45	1019	733	22504
GO:0000082	G1/S transition of mitotic cell cycle	biological_process	0.082797	12	1019	147	22504
GO:0051329	interphase of mitotic cell cycle	biological_process	0.082797	12	1019	147	22504
GO:0090076	relaxation of skeletal muscle	biological_process	0.082824	1	1019	2	22504
GO:0016533	cyclin-dependent protein kinase 5 holoenzyme complex	cellular_component	0.082868	1	1019	3	22504
GO:0019905	syntaxin binding	molecular_function	0.082878	8	1019	81	22504
GO:0018210	peptidyl-threonine modification	biological_process	0.082879	8	1019	80	22504
GO:0006195	purine nucleotide catabolic process	biological_process	0.0831	38	1019	551	22504
GO:2000146	negative regulation of cell motility	biological_process	0.083202	15	1019	197	22504
GO:0051592	response to calcium ion	biological_process	0.083223	10	1019	118	22504
GO:0060716	labyrinthine layer blood vessel development	biological_process	0.083368	3	1019	21	22504
GO:0046637	regulation of alpha-beta T cell differentiation	biological_process	0.083385	5	1019	48	22504
GO:0031418	L-ascorbic acid binding	molecular_function	0.083389	3	1019	20	22504
GO:0021695	cerebellar cortex development	biological_process	0.083449	6	1019	56	22504
GO:0061045	negative regulation of wound healing	biological_process	0.083553	2	1019	9	22504
GO:0004666	prostaglandin-endoperoxide synthase activity	molecular_function	0.083559	1	1019	2	22504
GO:0005924	cell-substrate adherens junction	cellular_component	0.083575	27	1019	389	22504
GO:0035425	autocrine signaling	biological_process	0.083693	1	1019	3	22504
GO:0000053	argininosuccinate metabolic process	biological_process	0.083701	1	1019	2	22504
GO:0004055	argininosuccinate synthase activity	molecular_function	0.083701	1	1019	2	22504
GO:0060809	mesodermal to mesenchymal transition involved in gastrulation	biological_process	0.08389	1	1019	2	22504
GO:1990005	granular vesicle	cellular_component	0.083922	1	1019	2	22504
GO:0044087	regulation of cellular component biogenesis	biological_process	0.083932	42	1019	645	22504
GO:1990144	intrinsic apoptotic signaling pathway in response to hypoxia	biological_process	0.084004	1	1019	2	22504
GO:0072593	reactive oxygen species metabolic process	biological_process	0.084023	12	1019	159	22504
GO:0001910	regulation of leukocyte mediated cytotoxicity	biological_process	0.084107	5	1019	53	22504
GO:0010663	positive regulation of striated muscle cell apoptotic process	biological_process	0.084192	2	1019	10	22504
GO:0010666	positive regulation of cardiac muscle cell apoptotic process	biological_process	0.084192	2	1019	10	22504
GO:0035577	azurophil granule membrane	cellular_component	0.084221	1	1019	2	22504
GO:0017185	peptidyl-lysine hydroxylation	biological_process	0.08424	1	1019	2	22504
GO:0031344	regulation of cell projection organization	biological_process	0.084511	35	1019	504	22504
GO:0048771	tissue remodeling	biological_process	0.08453	12	1019	152	22504
GO:0072387	flavin adenine dinucleotide metabolic process	biological_process	0.084971	1	1019	2	22504
GO:1901135	carbohydrate derivative metabolic process	biological_process	0.085191	86	1019	1451	22504
GO:0060998	regulation of dendritic spine development	biological_process	0.085358	6	1019	55	22504
GO:0030431	sleep	biological_process	0.085417	4	1019	36	22504
GO:0045807	positive regulation of endocytosis	biological_process	0.085612	10	1019	121	22504
GO:0070570	regulation of neuron projection regeneration	biological_process	0.085668	3	1019	19	22504
GO:0071897	DNA biosynthetic process	biological_process	0.085712	7	1019	77	22504
GO:0071396	cellular response to lipid	biological_process	0.085738	27	1019	417	22504
GO:0002320	lymphoid progenitor cell differentiation	biological_process	0.085834	3	1019	20	22504
GO:0060077	inhibitory synapse	cellular_component	0.085852	3	1019	18	22504
GO:1901585	regulation of acid-sensing ion channel activity	biological_process	0.0859	1	1019	2	22504
GO:0035963	cellular response to interleukin-13	biological_process	0.086004	1	1019	2	22504
GO:0006470	protein dephosphorylation	biological_process	0.086204	16	1019	206	22504
GO:0097193	intrinsic apoptotic signaling pathway	biological_process	0.086273	18	1019	265	22504
GO:2001055	positive regulation of mesenchymal cell apoptotic process	biological_process	0.086365	1	1019	3	22504
GO:0019869	chloride channel inhibitor activity	molecular_function	0.0865	2	1019	9	22504
GO:0043467	regulation of generation of precursor metabolites and energy	biological_process	0.086645	7	1019	78	22504
GO:0043121	neurotrophin binding	molecular_function	0.086652	2	1019	9	22504
GO:0045586	regulation of gamma-delta T cell differentiation	biological_process	0.086675	2	1019	9	22504
GO:0046643	regulation of gamma-delta T cell activation	biological_process	0.086675	2	1019	9	22504
GO:0051602	response to electrical stimulus	biological_process	0.086716	5	1019	49	22504
GO:0034405	response to fluid shear stress	biological_process	0.086718	4	1019	34	22504
GO:0032989	cellular component morphogenesis	biological_process	0.086733	76	1019	1207	22504
GO:0050839	cell adhesion molecule binding	molecular_function	0.086857	8	1019	80	22504
GO:0015938	coenzyme A catabolic process	biological_process	0.086907	1	1019	2	22504
GO:0033869	nucleoside bisphosphate catabolic process	biological_process	0.086907	1	1019	2	22504
GO:0034031	ribonucleoside bisphosphate catabolic process	biological_process	0.086907	1	1019	2	22504
GO:0034034	purine nucleoside bisphosphate catabolic process	biological_process	0.086907	1	1019	2	22504
GO:0050806	positive regulation of synaptic transmission	biological_process	0.086964	9	1019	99	22504
GO:0034198	cellular response to amino acid starvation	biological_process	0.087232	3	1019	21	22504
GO:0030029	actin filament-based process	biological_process	0.087236	39	1019	579	22504
GO:0006029	proteoglycan metabolic process	biological_process	0.087432	7	1019	69	22504
GO:0002116	semaphorin receptor complex	cellular_component	0.087468	2	1019	9	22504
GO:0014014	negative regulation of gliogenesis	biological_process	0.087515	4	1019	37	22504
GO:0004653	polypeptide N-acetylgalactosaminyltransferase activity	molecular_function	0.087567	3	1019	17	22504
GO:0001764	neuron migration	biological_process	0.0876	12	1019	145	22504
GO:0070342	brown fat cell proliferation	biological_process	0.087628	1	1019	2	22504
GO:0070347	regulation of brown fat cell proliferation	biological_process	0.087628	1	1019	2	22504
GO:0046503	glycerolipid catabolic process	biological_process	0.087899	4	1019	34	22504
GO:0006720	isoprenoid metabolic process	biological_process	0.088059	7	1019	84	22504
GO:0016860	intramolecular oxidoreductase activity	molecular_function	0.088083	5	1019	50	22504
GO:0014003	oligodendrocyte development	biological_process	0.088111	4	1019	37	22504
GO:0048701	embryonic cranial skeleton morphogenesis	biological_process	0.088153	5	1019	46	22504
GO:0050848	regulation of calcium-mediated signaling	biological_process	0.088164	5	1019	47	22504
GO:2000833	positive regulation of steroid hormone secretion	biological_process	0.088165	2	1019	12	22504
GO:0021680	cerebellar Purkinje cell layer development	biological_process	0.088204	4	1019	31	22504
GO:0035265	organ growth	biological_process	0.088287	10	1019	115	22504
GO:0044068	modulation by symbiont of host cellular process	biological_process	0.088336	2	1019	9	22504
GO:0004137	deoxycytidine kinase activity	molecular_function	0.088406	1	1019	2	22504
GO:0032094	response to food	biological_process	0.088502	4	1019	41	22504
GO:0006935	chemotaxis	biological_process	0.088519	31	1019	493	22504
GO:0070886	positive regulation of calcineurin-NFAT signaling cascade	biological_process	0.088545	2	1019	9	22504
GO:0046671	negative regulation of retinal cell programmed cell death	biological_process	0.088574	1	1019	2	22504
GO:1901679	nucleotide transmembrane transport	biological_process	0.0886	2	1019	10	22504
GO:0071139	resolution of recombination intermediates	biological_process	0.088622	1	1019	2	22504
GO:0071140	resolution of mitotic recombination intermediates	biological_process	0.088622	1	1019	2	22504
GO:0000423	macromitophagy	biological_process	0.088623	1	1019	2	22504
GO:1901524	regulation of macromitophagy	biological_process	0.088623	1	1019	2	22504
GO:1901525	negative regulation of macromitophagy	biological_process	0.088623	1	1019	2	22504
GO:0005338	nucleotide-sugar transmembrane transporter activity	molecular_function	0.088668	2	1019	10	22504
GO:0032370	positive regulation of lipid transport	biological_process	0.088724	5	1019	50	22504
GO:0001971	negative regulation of activation of membrane attack complex	biological_process	0.088759	1	1019	2	22504
GO:0052312	modulation of transcription in other organism involved in symbiotic interaction	biological_process	0.088771	3	1019	22	22504
GO:0030097	hemopoiesis	biological_process	0.088797	46	1019	763	22504
GO:0032328	alanine transport	biological_process	0.088865	2	1019	10	22504
GO:0014908	myotube differentiation involved in skeletal muscle regeneration	biological_process	0.088934	1	1019	2	22504
GO:0032308	positive regulation of prostaglandin secretion	biological_process	0.088952	2	1019	11	22504
GO:0006447	regulation of translational initiation by iron	biological_process	0.088963	1	1019	2	22504
GO:0045994	positive regulation of translational initiation by iron	biological_process	0.088963	1	1019	2	22504
GO:0008251	tRNA-specific adenosine deaminase activity	molecular_function	0.089013	1	1019	2	22504
GO:0006283	transcription-coupled nucleotide-excision repair	biological_process	0.08913	2	1019	10	22504
GO:0036294	cellular response to decreased oxygen levels	biological_process	0.089343	10	1019	121	22504
GO:0031490	chromatin DNA binding	molecular_function	0.089444	7	1019	83	22504
GO:0045121	membrane raft	cellular_component	0.089773	20	1019	273	22504
GO:0002041	intussusceptive angiogenesis	biological_process	0.089796	1	1019	2	22504
GO:0016032	viral process	biological_process	0.08981	17	1019	249	22504
GO:0004998	transferrin receptor activity	molecular_function	0.089833	1	1019	2	22504
GO:0035497	cAMP response element binding	molecular_function	0.089891	2	1019	10	22504
GO:2000649	regulation of sodium ion transmembrane transporter activity	biological_process	0.089903	4	1019	34	22504
GO:0030534	adult behavior	biological_process	0.089924	13	1019	156	22504
GO:0033566	gamma-tubulin complex localization	biological_process	0.089943	1	1019	2	22504
GO:0035326	enhancer binding	molecular_function	0.090032	8	1019	96	22504
GO:0000123	histone acetyltransferase complex	cellular_component	0.09077	8	1019	88	22504
GO:0010906	regulation of glucose metabolic process	biological_process	0.090792	10	1019	126	22504
GO:0044338	canonical Wnt receptor signaling pathway involved in mesenchymal stem cell differentiation	biological_process	0.090887	1	1019	2	22504
GO:0044339	canonical Wnt receptor signaling pathway involved in osteoblast differentiation	biological_process	0.090887	1	1019	2	22504
GO:0061193	taste bud development	biological_process	0.090929	1	1019	2	22504
GO:0035026	leading edge cell differentiation	biological_process	0.090959	1	1019	2	22504
GO:0017075	syntaxin-1 binding	molecular_function	0.09097	3	1019	19	22504
GO:0050919	negative chemotaxis	biological_process	0.091135	5	1019	42	22504
GO:0097060	synaptic membrane	cellular_component	0.091224	19	1019	238	22504
GO:0043204	perikaryon	cellular_component	0.091259	8	1019	90	22504
GO:1900034	regulation of cellular response to heat	biological_process	0.091335	1	1019	2	22504
GO:0061029	eyelid development in camera-type eye	biological_process	0.091369	2	1019	11	22504
GO:0030326	embryonic limb morphogenesis	biological_process	0.091421	11	1019	135	22504
GO:0035113	embryonic appendage morphogenesis	biological_process	0.091421	11	1019	135	22504
GO:0003960	NADPH:quinone reductase activity	molecular_function	0.091476	1	1019	2	22504
GO:0090314	positive regulation of protein targeting to membrane	biological_process	0.091604	3	1019	22	22504
GO:0032765	positive regulation of mast cell cytokine production	biological_process	0.091624	1	1019	2	22504
GO:0060038	cardiac muscle cell proliferation	biological_process	0.091869	5	1019	44	22504
GO:0032469	endoplasmic reticulum calcium ion homeostasis	biological_process	0.092025	3	1019	21	22504
GO:0015748	organophosphate ester transport	biological_process	0.092234	7	1019	77	22504
GO:0031401	positive regulation of protein modification process	biological_process	0.092379	51	1019	833	22504
GO:0032093	SAM domain binding	molecular_function	0.092408	1	1019	2	22504
GO:0034105	positive regulation of tissue remodeling	biological_process	0.092507	3	1019	22	22504
GO:0004074	biliverdin reductase activity	molecular_function	0.092531	1	1019	2	22504
GO:0055067	monovalent inorganic cation homeostasis	biological_process	0.092638	11	1019	136	22504
GO:0007320	insemination	biological_process	0.092669	2	1019	12	22504
GO:0014910	regulation of smooth muscle cell migration	biological_process	0.092947	5	1019	47	22504
GO:0048639	positive regulation of developmental growth	biological_process	0.093025	7	1019	70	22504
GO:0033077	T cell differentiation in thymus	biological_process	0.093068	7	1019	81	22504
GO:0031702	type 1 angiotensin receptor binding	molecular_function	0.09312	2	1019	10	22504
GO:0071383	cellular response to steroid hormone stimulus	biological_process	0.093128	13	1019	172	22504
GO:0044725	chromatin reprogramming in the zygote	biological_process	0.093238	1	1019	2	22504
GO:0030141	secretory granule	cellular_component	0.093354	20	1019	299	22504
GO:0030055	cell-substrate junction	cellular_component	0.093504	27	1019	393	22504
GO:0090316	positive regulation of intracellular protein transport	biological_process	0.093537	12	1019	154	22504
GO:0035239	tube morphogenesis	biological_process	0.093596	25	1019	362	22504
GO:0031630	regulation of synaptic vesicle fusion to presynaptic membrane	biological_process	0.093606	1	1019	2	22504
GO:0005232	serotonin-activated cation-selective channel activity	molecular_function	0.094073	1	1019	2	22504
GO:0010665	regulation of cardiac muscle cell apoptotic process	biological_process	0.094164	3	1019	23	22504
GO:0035050	embryonic heart tube development	biological_process	0.094243	7	1019	76	22504
GO:0050682	AF-2 domain binding	molecular_function	0.094274	1	1019	2	22504
GO:0004827	proline-tRNA ligase activity	molecular_function	0.094352	1	1019	2	22504
GO:0006433	prolyl-tRNA aminoacylation	biological_process	0.094352	1	1019	2	22504
GO:0003254	regulation of membrane depolarization	biological_process	0.094601	4	1019	34	22504
GO:2000678	negative regulation of transcription regulatory region DNA binding	biological_process	0.094607	2	1019	12	22504
[truncated: 5,598 more rows]
