# Supplementary material for: Analyses of mRNA Profiling through RNA Sequencing on a SAMP8 Mouse Model in Response to Ginsenoside Rg1 and Rb1 Treatment
Source: Front Pharmacol. 2017 Feb 27;8:88. doi: 10.3389/fphar.2017.00088 (PMC5326756; doi:10.3389/fphar.2017.00088)
Supplement: Supplementary file 7 [file Table7.XLSX]

## Sheet: Supplementary Table S7
KEGG enrichment analysis of the significantly dysregulated mRNAs in SAMP8 and SAMP8+GRb1 mice
Term	Database	ID	Input number	Background number	PValue
Lysine degradation	KEGG PATHWAY	mmu00310	10	51	0.000675537
MAPK signaling pathway	KEGG PATHWAY	mmu04010	26	253	0.00123202
Pathways in cancer	KEGG PATHWAY	mmu05200	31	323	0.00123741
Notch signaling pathway	KEGG PATHWAY	mmu04330	9	49	0.00184747
Protein processing in endoplasmic reticulum	KEGG PATHWAY	mmu04141	19	169	0.00214162
Prostate cancer	KEGG PATHWAY	mmu05215	11	89	0.00940027
HTLV-I infection	KEGG PATHWAY	mmu05166	24	277	0.0126305
FoxO signaling pathway	KEGG PATHWAY	mmu04068	14	135	0.0141665
Circadian entrainment	KEGG PATHWAY	mmu04713	11	98	0.0172126
Insulin secretion	KEGG PATHWAY	mmu04911	10	86	0.0184229
Cholinergic synapse	KEGG PATHWAY	mmu04725	12	113	0.0189691
Adherens junction	KEGG PATHWAY	mmu04520	9	74	0.0194589
Mucin type O-Glycan biosynthesis	KEGG PATHWAY	mmu00512	5	28	0.0207119
Thyroid hormone signaling pathway	KEGG PATHWAY	mmu04919	12	118	0.0249547
Circadian rhythm	KEGG PATHWAY	mmu04710	5	31	0.0292101
Oxytocin signaling pathway	KEGG PATHWAY	mmu04921	14	158	0.041878
Herpes simplex infection	KEGG PATHWAY	mmu05168	17	205	0.0442227
PI3K-Akt signaling pathway	KEGG PATHWAY	mmu04151	26	351	0.0479482
Type II diabetes mellitus	KEGG PATHWAY	mmu04930	6	50	0.0540386
Neurotrophin signaling pathway	KEGG PATHWAY	mmu04722	11	123	0.0628312
TNF signaling pathway	KEGG PATHWAY	mmu04668	10	109	0.0651023
Amphetamine addiction	KEGG PATHWAY	mmu05031	7	67	0.0682843
HIF-1 signaling pathway	KEGG PATHWAY	mmu04066	10	111	0.0711425
Osteoclast differentiation	KEGG PATHWAY	mmu04380	11	126	0.0712035
TGF-beta signaling pathway	KEGG PATHWAY	mmu04350	8	82	0.0718125
Glutamatergic synapse	KEGG PATHWAY	mmu04724	10	114	0.0808448
Hepatitis B	KEGG PATHWAY	mmu05161	12	145	0.0821051
Small cell lung cancer	KEGG PATHWAY	mmu05222	8	85	0.083371
Vasopressin-regulated water reabsorption	KEGG PATHWAY	mmu04962	5	44	0.0888433
Viral carcinogenesis	KEGG PATHWAY	mmu05203	17	229	0.0936419
Retrograde endocannabinoid signaling	KEGG PATHWAY	mmu04723	9	103	0.0959498
GABAergic synapse	KEGG PATHWAY	mmu04727	8	89	0.100384
Terpenoid backbone biosynthesis	KEGG PATHWAY	mmu00900	3	21	0.109159
Cocaine addiction	KEGG PATHWAY	mmu05030	5	49	0.121538
Focal adhesion	KEGG PATHWAY	mmu04510	15	207	0.125951
Wnt signaling pathway	KEGG PATHWAY	mmu04310	11	143	0.131551
Transcriptional misregulation in cancer	KEGG PATHWAY	mmu05202	13	178	0.140863
Vitamin digestion and absorption	KEGG PATHWAY	mmu04977	3	24	0.142087
Epstein-Barr virus infection	KEGG PATHWAY	mmu05169	15	212	0.143355
Renal cell carcinoma	KEGG PATHWAY	mmu05211	6	67	0.144406
p53 signaling pathway	KEGG PATHWAY	mmu04115	6	68	0.151123
Calcium signaling pathway	KEGG PATHWAY	mmu04020	13	181	0.152844
cAMP signaling pathway	KEGG PATHWAY	mmu04024	14	198	0.153858
NF-kappa B signaling pathway	KEGG PATHWAY	mmu04064	8	100	0.15623
Serotonergic synapse	KEGG PATHWAY	mmu04726	10	133	0.15998
Dopaminergic synapse	KEGG PATHWAY	mmu04728	10	133	0.15998
Butanoate metabolism	KEGG PATHWAY	mmu00650	3	26	0.165637
Basal cell carcinoma	KEGG PATHWAY	mmu05217	5	55	0.166991
Thyroid hormone synthesis	KEGG PATHWAY	mmu04918	6	71	0.172076
Melanoma	KEGG PATHWAY	mmu05218	6	71	0.172076
Adipocytokine signaling pathway	KEGG PATHWAY	mmu04920	6	72	0.179315
Chronic myeloid leukemia	KEGG PATHWAY	mmu05220	6	73	0.186674
Jak-STAT signaling pathway	KEGG PATHWAY	mmu04630	11	155	0.186813
Prolactin signaling pathway	KEGG PATHWAY	mmu04917	6	74	0.194148
Arrhythmogenic right ventricular cardiomyopathy (ARVC)	KEGG PATHWAY	mmu05412	6	74	0.194148
Glycosaminoglycan biosynthesis - keratan sulfate	KEGG PATHWAY	mmu00533	2	15	0.199504
Thyroid cancer	KEGG PATHWAY	mmu05216	3	29	0.202854
Insulin signaling pathway	KEGG PATHWAY	mmu04910	10	142	0.207247
Endocytosis	KEGG PATHWAY	mmu04144	15	231	0.22042
RNA degradation	KEGG PATHWAY	mmu03018	6	78	0.225104
Axon guidance	KEGG PATHWAY	mmu04360	9	129	0.230581
AMPK signaling pathway	KEGG PATHWAY	mmu04152	9	129	0.230581
Regulation of actin cytoskeleton	KEGG PATHWAY	mmu04810	14	217	0.237004
Colorectal cancer	KEGG PATHWAY	mmu05210	5	64	0.245119
Antigen processing and presentation	KEGG PATHWAY	mmu04612	6	81	0.249298
Leishmaniasis	KEGG PATHWAY	mmu05140	5	65	0.25435
Glioma	KEGG PATHWAY	mmu05214	5	65	0.25435
SNARE interactions in vesicular transport	KEGG PATHWAY	mmu04130	3	33	0.254988
Butirosin and neomycin biosynthesis	KEGG PATHWAY	mmu00524	1	5	0.258819
Adrenergic signaling in cardiomyocytes	KEGG PATHWAY	mmu04261	10	151	0.259542
Melanogenesis	KEGG PATHWAY	mmu04916	7	100	0.26574
Hepatitis C	KEGG PATHWAY	mmu05160	9	136	0.275219
RIG-I-like receptor signaling pathway	KEGG PATHWAY	mmu04622	5	68	0.282514
Fanconi anemia pathway	KEGG PATHWAY	mmu03460	4	52	0.290112
Valine, leucine and isoleucine degradation	KEGG PATHWAY	mmu00280	4	52	0.290112
Renin-angiotensin system	KEGG PATHWAY	mmu04614	2	20	0.290984
Ubiquitin mediated proteolysis	KEGG PATHWAY	mmu04120	9	139	0.295075
Signaling pathways regulating pluripotency of stem cells	KEGG PATHWAY	mmu04550	9	140	0.301773
GnRH signaling pathway	KEGG PATHWAY	mmu04912	6	89	0.316813
Bile secretion	KEGG PATHWAY	mmu04976	5	72	0.320898
Bladder cancer	KEGG PATHWAY	mmu05219	3	38	0.322207
Dorso-ventral axis formation	KEGG PATHWAY	mmu04320	2	22	0.327467
Cell cycle	KEGG PATHWAY	mmu04110	8	126	0.328793
Pertussis	KEGG PATHWAY	mmu05133	5	74	0.34032
Mismatch repair	KEGG PATHWAY	mmu03430	2	23	0.345527
Acute myeloid leukemia	KEGG PATHWAY	mmu05221	4	57	0.345806
Legionellosis	KEGG PATHWAY	mmu05134	4	58	0.357003
Fatty acid elongation	KEGG PATHWAY	mmu00062	2	24	0.363424
Cardiac muscle contraction	KEGG PATHWAY	mmu04260	5	78	0.379358
Biosynthesis of unsaturated fatty acids	KEGG PATHWAY	mmu01040	2	25	0.381131
Salmonella infection	KEGG PATHWAY	mmu05132	5	79	0.389121
Estrogen signaling pathway	KEGG PATHWAY	mmu04915	6	98	0.395445
PPAR signaling pathway	KEGG PATHWAY	mmu03320	5	82	0.418323
Apoptosis	KEGG PATHWAY	mmu04210	5	82	0.418323
Synthesis and degradation of ketone bodies	KEGG PATHWAY	mmu00072	1	10	0.422563
Mineral absorption	KEGG PATHWAY	mmu04978	3	46	0.429146
Amino sugar and nucleotide sugar metabolism	KEGG PATHWAY	mmu00520	3	48	0.45505
Malaria	KEGG PATHWAY	mmu05144	3	48	0.45505
Huntington's disease	KEGG PATHWAY	mmu05016	10	182	0.459634
ErbB signaling pathway	KEGG PATHWAY	mmu04012	5	87	0.466382
Riboflavin metabolism	KEGG PATHWAY	mmu00740	1	12	0.477446
Fatty acid metabolism	KEGG PATHWAY	mmu01212	3	50	0.480447
RNA transport	KEGG PATHWAY	mmu03013	9	166	0.481706
Other types of O-glycan biosynthesis	KEGG PATHWAY	mmu00514	2	31	0.482229
Protein digestion and absorption	KEGG PATHWAY	mmu04974	5	89	0.485276
Nicotinate and nicotinamide metabolism	KEGG PATHWAY	mmu00760	2	32	0.498078
Amyotrophic lateral sclerosis (ALS)	KEGG PATHWAY	mmu05014	3	52	0.505271
Influenza A	KEGG PATHWAY	mmu05164	9	170	0.509013
Morphine addiction	KEGG PATHWAY	mmu05032	5	92	0.513157
B cell receptor signaling pathway	KEGG PATHWAY	mmu04662	4	73	0.520113
Fatty acid biosynthesis	KEGG PATHWAY	mmu00061	1	14	0.527117
African trypanosomiasis	KEGG PATHWAY	mmu05143	2	34	0.528826
Gastric acid secretion	KEGG PATHWAY	mmu04971	4	74	0.530357
Phagosome	KEGG PATHWAY	mmu04145	9	174	0.535867
Prion diseases	KEGG PATHWAY	mmu05020	2	35	0.543712
Tuberculosis	KEGG PATHWAY	mmu05152	9	176	0.549093
Non-small cell lung cancer	KEGG PATHWAY	mmu05223	3	56	0.552983
DNA replication	KEGG PATHWAY	mmu03030	2	36	0.558267
Viral myocarditis	KEGG PATHWAY	mmu05416	4	78	0.570207
Alanine, aspartate and glutamate metabolism	KEGG PATHWAY	mmu00250	2	37	0.572487
Amoebiasis	KEGG PATHWAY	mmu05146	6	119	0.572744
Ovarian steroidogenesis	KEGG PATHWAY	mmu04913	3	58	0.575786
Nitrogen metabolism	KEGG PATHWAY	mmu00910	1	17	0.592919
VEGF signaling pathway	KEGG PATHWAY	mmu04370	3	60	0.597847
Peroxisome	KEGG PATHWAY	mmu04146	4	81	0.598816
mTOR signaling pathway	KEGG PATHWAY	mmu04150	3	61	0.608591
Inositol phosphate metabolism	KEGG PATHWAY	mmu00562	3	61	0.608591
Chagas disease (American trypanosomiasis)	KEGG PATHWAY	mmu05142	5	103	0.609254
Nicotine addiction	KEGG PATHWAY	mmu05033	2	40	0.613128
Aldosterone-regulated sodium reabsorption	KEGG PATHWAY	mmu04960	2	40	0.613128
Synaptic vesicle cycle	KEGG PATHWAY	mmu04721	3	62	0.619142
T cell receptor signaling pathway	KEGG PATHWAY	mmu04660	5	105	0.625507
Hypertrophic cardiomyopathy (HCM)	KEGG PATHWAY	mmu05410	4	84	0.626251
Taste transduction	KEGG PATHWAY	mmu04742	3	63	0.629498
cGMP-PKG signaling pathway	KEGG PATHWAY	mmu04022	8	170	0.641577
Glycosaminoglycan biosynthesis - chondroitin sulfate / dermatan sulfate	KEGG PATHWAY	mmu00532	1	20	0.64957
Rap1 signaling pathway	KEGG PATHWAY	mmu04015	10	214	0.655391
Long-term potentiation	KEGG PATHWAY	mmu04720	3	66	0.659383
ECM-receptor interaction	KEGG PATHWAY	mmu04512	4	88	0.660919
Glycosaminoglycan degradation	KEGG PATHWAY	mmu00531	1	21	0.666645
Dilated cardiomyopathy	KEGG PATHWAY	mmu05414	4	89	0.669237
Non-alcoholic fatty liver disease (NAFLD)	KEGG PATHWAY	mmu04932	7	154	0.673104
Hippo signaling pathway	KEGG PATHWAY	mmu04390	7	154	0.673104
Proteasome	KEGG PATHWAY	mmu03050	2	45	0.674164
Nucleotide excision repair	KEGG PATHWAY	mmu03420	2	45	0.674164
Proximal tubule bicarbonate reclamation	KEGG PATHWAY	mmu04964	1	22	0.68289
Toxoplasmosis	KEGG PATHWAY	mmu05145	5	113	0.686293
Fc epsilon RI signaling pathway	KEGG PATHWAY	mmu04664	3	70	0.696458
Glycosaminoglycan biosynthesis - heparan sulfate / heparin	KEGG PATHWAY	mmu00534	1	24	0.713043
N-Glycan biosynthesis	KEGG PATHWAY	mmu00510	2	49	0.717159
Hedgehog signaling pathway	KEGG PATHWAY	mmu04340	2	49	0.717159
mRNA surveillance pathway	KEGG PATHWAY	mmu03015	4	96	0.723485
MicroRNAs in cancer	KEGG PATHWAY	mmu05206	12	270	0.723945
Ras signaling pathway	KEGG PATHWAY	mmu04014	10	229	0.731837
Leukocyte transendothelial migration	KEGG PATHWAY	mmu04670	5	121	0.74003
Maturity onset diabetes of the young	KEGG PATHWAY	mmu04950	1	26	0.740332
Glycosphingolipid biosynthesis - lacto and neolacto series	KEGG PATHWAY	mmu00601	1	26	0.740332
Endometrial cancer	KEGG PATHWAY	mmu05213	2	52	0.746186
Propanoate metabolism	KEGG PATHWAY	mmu00640	1	27	0.752988
Toll-like receptor signaling pathway	KEGG PATHWAY	mmu04620	4	101	0.757996
Allograft rejection	KEGG PATHWAY	mmu05330	2	54	0.764086
Phototransduction	KEGG PATHWAY	mmu04744	1	28	0.765027
Protein export	KEGG PATHWAY	mmu03060	1	28	0.765027
Endocrine and other factor-regulated calcium reabsorption	KEGG PATHWAY	mmu04961	2	55	0.772617
Neuroactive ligand-receptor interaction	KEGG PATHWAY	mmu04080	12	282	0.773553
Alzheimer's disease	KEGG PATHWAY	mmu05010	7	173	0.77856
Graft-versus-host disease	KEGG PATHWAY	mmu05332	2	56	0.780878
Phosphatidylinositol signaling system	KEGG PATHWAY	mmu04070	3	81	0.782494
Pentose phosphate pathway	KEGG PATHWAY	mmu00030	1	30	0.787376
Rheumatoid arthritis	KEGG PATHWAY	mmu05323	3	82	0.789214
Alcoholism	KEGG PATHWAY	mmu05034	8	199	0.794573
NOD-like receptor signaling pathway	KEGG PATHWAY	mmu04621	2	58	0.796613
Platelet activation	KEGG PATHWAY	mmu04611	5	131	0.797278
Inflammatory bowel disease (IBD)	KEGG PATHWAY	mmu05321	2	59	0.804098
Arginine and proline metabolism	KEGG PATHWAY	mmu00330	2	59	0.804098
beta-Alanine metabolism	KEGG PATHWAY	mmu00410	1	32	0.8076
Hematopoietic cell lineage	KEGG PATHWAY	mmu04640	3	86	0.814386
Galactose metabolism	KEGG PATHWAY	mmu00052	1	33	0.816979
Type I diabetes mellitus	KEGG PATHWAY	mmu04940	2	61	0.818338
Long-term depression	KEGG PATHWAY	mmu04730	2	61	0.818338
Gap junction	KEGG PATHWAY	mmu04540	3	87	0.820266
Cell adhesion molecules (CAMs)	KEGG PATHWAY	mmu04514	6	160	0.823835
Retinol metabolism	KEGG PATHWAY	mmu00830	3	88	0.825987
Measles	KEGG PATHWAY	mmu05162	5	137	0.82657
Fructose and mannose metabolism	KEGG PATHWAY	mmu00051	1	35	0.83439
Glycerophospholipid metabolism	KEGG PATHWAY	mmu00564	3	91	0.842221
Pancreatic cancer	KEGG PATHWAY	mmu05212	2	66	0.849953
Natural killer cell mediated cytotoxicity	KEGG PATHWAY	mmu04650	4	119	0.85503
Ribosome	KEGG PATHWAY	mmu03010	5	145	0.86018
Pyruvate metabolism	KEGG PATHWAY	mmu00620	1	39	0.864403
Autoimmune thyroid disease	KEGG PATHWAY	mmu05320	2	69	0.866432
Porphyrin and chlorophyll metabolism	KEGG PATHWAY	mmu00860	1	40	0.871015
Regulation of autophagy	KEGG PATHWAY	mmu04140	1	40	0.871015
Basal transcription factors	KEGG PATHWAY	mmu03022	1	44	0.894394
Proteoglycans in cancer	KEGG PATHWAY	mmu05205	7	205	0.895717
Carbohydrate digestion and absorption	KEGG PATHWAY	mmu04973	1	45	0.899545
Salivary secretion	KEGG PATHWAY	mmu04970	2	77	0.902572
Complement and coagulation cascades	KEGG PATHWAY	mmu04610	2	77	0.902572
ABC transporters	KEGG PATHWAY	mmu02010	1	46	0.904445
Tryptophan metabolism	KEGG PATHWAY	mmu00380	1	46	0.904445
Sphingolipid metabolism	KEGG PATHWAY	mmu00600	1	48	0.913539
Tight junction	KEGG PATHWAY	mmu04530	4	136	0.914131
Ribosome biogenesis in eukaryotes	KEGG PATHWAY	mmu03008	2	81	0.917005
Fatty acid degradation	KEGG PATHWAY	mmu00071	1	49	0.917757
Staphylococcus aureus infection	KEGG PATHWAY	mmu05150	1	51	0.925585
Progesterone-mediated oocyte maturation	KEGG PATHWAY	mmu04914	2	87	0.934935
Systemic lupus erythematosus	KEGG PATHWAY	mmu05322	4	145	0.935774
Starch and sucrose metabolism	KEGG PATHWAY	mmu00500	1	54	0.935954
Arachidonic acid metabolism	KEGG PATHWAY	mmu00590	2	90	0.942459
Lysosome	KEGG PATHWAY	mmu04142	3	123	0.948267
Vascular smooth muscle contraction	KEGG PATHWAY	mmu04270	3	128	0.956956
Cytosolic DNA-sensing pathway	KEGG PATHWAY	mmu04623	1	63	0.959173
Spliceosome	KEGG PATHWAY	mmu03040	3	132	0.962902
Glycolysis / Gluconeogenesis	KEGG PATHWAY	mmu00010	1	65	0.963061
Aminoacyl-tRNA biosynthesis	KEGG PATHWAY	mmu00970	1	66	0.964864
Drug metabolism - cytochrome P450	KEGG PATHWAY	mmu00982	1	66	0.964864
Pyrimidine metabolism	KEGG PATHWAY	mmu00240	2	103	0.966489
Oxidative phosphorylation	KEGG PATHWAY	mmu00190	3	135	0.966845
Carbon metabolism	KEGG PATHWAY	mmu01200	2	111	0.97611
Oocyte meiosis	KEGG PATHWAY	mmu04114	2	111	0.97611
Parkinson's disease	KEGG PATHWAY	mmu05012	3	147	0.978992
Cytokine-cytokine receptor interaction	KEGG PATHWAY	mmu04060	7	264	0.979738
Bacterial invasion of epithelial cells	KEGG PATHWAY	mmu05100	1	77	0.979741
Biosynthesis of amino acids	KEGG PATHWAY	mmu01230	1	78	0.98073
Fc gamma R-mediated phagocytosis	KEGG PATHWAY	mmu04666	1	88	0.988321
Chemokine signaling pathway	KEGG PATHWAY	mmu04062	4	196	0.989154
Chemical carcinogenesis	KEGG PATHWAY	mmu05204	1	92	0.990442
Purine metabolism	KEGG PATHWAY	mmu00230	3	179	0.994056
Pancreatic secretion	KEGG PATHWAY	mmu04972	1	103	0.994492
Inflammatory mediator regulation of TRP channels	KEGG PATHWAY	mmu04750	1	126	0.998261
Metabolic pathways	KEGG PATHWAY	mmu01100	35	1256	0.999976
Olfactory transduction	KEGG PATHWAY	mmu04740	2	1079	1
--------------------
#Term	Database	ID	Input number	Background number	P-Value
--------------------
#Term	Database	ID	Input number	Background number	P-Value
--------------------
